# Supplementary material for: Hypervirulent Listeria monocytogenes clones’ adaption to mammalian gut accounts for their association with dairy products
Source: Nat Commun. 2019 Jun 6;10:2488. doi: 10.1038/s41467-019-10380-0 (PMC6554400; doi:10.1038/s41467-019-10380-0)
Supplement: Supplementary file 3 — Supplementary Data 1 [file 41467_2019_10380_MOESM3_ESM.xlsx]

## Sheet: 00_CC_Count_Patient_Aliment_Foo
				No of isolates (% per CC - % per food type)
				Percentages calculated relatively to total isolates			Percentages calculated relatively to total of food isolates
CC	Lineage	Total (n = 6,641)		Food (n = 3,333)	Clinical (n = 3,308)		Dairy products (n = 758)	Meat products (n = 1,408)	Seafood products (n = 406)	Fruits and vegetables (n = 103)	Mixed food products (n = 354)	Unknown food source (n = 304)
CC121	II	1,077		976 (90.6 - 29.3)	101 (9.4 - 3.1)		43 (4.4 - 5.7)	519 (53.2 - 36.9) ****	207 (21.2 - 51) ****	38 (3.9 - 36.9)	122 (12.5 - 34.5)	47 (4.8 - 15.5)
CC1	I	804		174 (21.6 - 5.2)	630 (78.4 - 19)		84 (48.3 - 11.1) ****	41 (23.6 - 2.9)	5 (2.9 - 1.2)	7 (4 - 6.8)	15 (8.6 - 4.2)	22 (12.6 - 7.2)
CC6	I	519		138 (26.6 - 4.1)	381 (73.4 - 11.5)		50 (36.2 - 6.6) **	43 (31.2 - 3.1)	3 (2.2 - 0.7)	4 (2.9 - 3.9)	13 (9.4 - 3.7)	25 (18.1 - 8.2)
CC9	II	519		408 (78.6 - 12.2)	111 (21.4 - 3.4)		27 (6.6 - 3.6)	271 (66.4 - 19.2) ****	33 (8.1 - 8.1)	3 (0.7 - 2.9)	44 (10.8 - 12.4)	30 (7.4 - 9.9)
CC2	I	433		156 (36 - 4.7)	277 (64 - 8.4)		32 (20.5 - 4.2)	73 (46.8 - 5.2)	8 (5.1 - 2)	1 (0.6 - 1)	17 (10.9 - 4.8)	25 (16 - 8.2)
CC8-16	II	399		171 (42.9 - 5.1)	228 (57.1 - 6.9)		31 (18.1 - 4.1)	70 (40.9 - 5)	10 (5.8 - 2.5)	8 (4.7 - 7.8)	20 (11.7 - 5.6)	32 (18.7 - 10.5)
CC5	I	360		177 (49.2 - 5.3)	183 (50.8 - 5.5)		31 (17.5 - 4.1)	65 (36.7 - 4.6)	25 (14.1 - 6.2)	9 (5.1 - 8.7)	29 (16.4 - 8.2)	18 (10.2 - 5.9)
CC4	I	311		66 (21.2 - 2)	245 (78.8 - 7.4)		30 (45.5 - 4) ****	14 (21.2 - 1)	0 (0 - 0)	3 (4.5 - 2.9)	1 (1.5 - 0.3)	18 (27.3 - 5.9)
CC37	II	167		85 (50.9 - 2.6)	82 (49.1 - 2.5)		51 (60 - 6.7) ****	17 (20 - 1.2)	5 (5.9 - 1.2)	0 (0 - 0)	6 (7.1 - 1.7)	6 (7.1 - 2)
CC3	I	159		84 (52.8 - 2.5)	75 (47.2 - 2.3)		7 (8.3 - 0.9)	51 (60.7 - 3.6) **	6 (7.1 - 1.5)	0 (0 - 0)	12 (14.3 - 3.4)	8 (9.5 - 2.6)
CC7	II	144		44 (30.6 - 1.3)	100 (69.4 - 3)		27 (61.4 - 3.6) ****	8 (18.2 - 0.6)	4 (9.1 - 1)	2 (4.5 - 1.9)	2 (4.5 - 0.6)	1 (2.3 - 0.3)
CC101-90	II	124		52 (41.9 - 1.6)	72 (58.1 - 2.2)		18 (34.6 - 2.4)	11 (21.2 - 0.8)	9 (17.3 - 2.2)	0 (0 - 0)	10 (19.2 - 2.8)	4 (7.7 - 1.3)
CC77	I	121		51 (42.1 - 1.5)	70 (57.9 - 2.1)		30 (58.8 - 4) ****	14 (27.5 - 1)	0 (0 - 0)	1 (2 - 1)	3 (5.9 - 0.8)	3 (5.9 - 1)
CC155	II	120		49 (40.8 - 1.5)	71 (59.2 - 2.1)		4 (8.2 - 0.5)	17 (34.7 - 1.2)	16 (32.7 - 3.9) ***	0 (0 - 0)	11 (22.4 - 3.1)	1 (2 - 0.3)
CC14	II	118		53 (44.9 - 1.6)	65 (55.1 - 2)		25 (47.2 - 3.3) ***	15 (28.3 - 1.1)	6 (11.3 - 1.5)	3 (5.7 - 2.9)	3 (5.7 - 0.8)	1 (1.9 - 0.3)
CC18	II	114		61 (53.5 - 1.8)	53 (46.5 - 1.6)		31 (50.8 - 4.1) ****	8 (13.1 - 0.6)	2 (3.3 - 0.5)	2 (3.3 - 1.9)	2 (3.3 - 0.6)	16 (26.2 - 5.3)
CC224	I	111		49 (44.1 - 1.5)	62 (55.9 - 1.9)		30 (61.2 - 4) ****	10 (20.4 - 0.7)	0 (0 - 0)	2 (4.1 - 1.9)	0 (0 - 0)	7 (14.3 - 2.3)
CC31	II	107		102 (95.3 - 3.1)	5 (4.7 - 0.2)		15 (14.7 - 2)	58 (56.9 - 4.1) *	12 (11.8 - 3)	3 (2.9 - 2.9)	10 (9.8 - 2.8)	4 (3.9 - 1.3)
CC204	II	83		65 (78.3 - 2)	18 (21.7 - 0.5)		2 (3.1 - 0.3)	24 (36.9 - 1.7)	26 (40 - 6.4) ****	3 (4.6 - 2.9)	8 (12.3 - 2.3)	2 (3.1 - 0.7)
CC54	I	76		30 (39.5 - 0.9)	46 (60.5 - 1.4)		11 (36.7 - 1.5)	7 (23.3 - 0.5)	0 (0 - 0)	4 (13.3 - 3.9)	3 (10 - 0.8)	5 (16.7 - 1.6)
CC59	I	72		25 (34.7 - 0.8)	47 (65.3 - 1.4)		16 (64 - 2.1) ****	3 (12 - 0.2)	1 (4 - 0.2)	0 (0 - 0)	1 (4 - 0.3)	4 (16 - 1.3)
CC475	II	70		24 (34.3 - 0.7)	46 (65.7 - 1.4)		2 (8.3 - 0.3)	18 (75 - 1.3) *	2 (8.3 - 0.5)	0 (0 - 0)	1 (4.2 - 0.3)	1 (4.2 - 0.3)
CC26	II	63		29 (46 - 0.9)	34 (54 - 1)		26 (89.7 - 3.4) ****	2 (6.9 - 0.1)	0 (0 - 0)	1 (3.4 - 1)	0 (0 - 0)	0 (0 - 0)
CC20	II	51		31 (60.8 - 0.9)	20 (39.2 - 0.6)		10 (32.3 - 1.3)	9 (29 - 0.6)	2 (6.5 - 0.5)	2 (6.5 - 1.9)	3 (9.7 - 0.8)	5 (16.1 - 1.6)
CC207	II	46		12 (26.1 - 0.4)	34 (73.9 - 1)		8 (66.7 - 1.1)	1 (8.3 - 0.1)	0 (0 - 0)	1 (8.3 - 1)	2 (16.7 - 0.6)	0 (0 - 0)
CC29	II	43		22 (51.2 - 0.7)	21 (48.8 - 0.6)		17 (77.3 - 2.2) ****	5 (22.7 - 0.4)	0 (0 - 0)	0 (0 - 0)	0 (0 - 0)	0 (0 - 0)
CC21	II	37		19 (51.4 - 0.6)	18 (48.6 - 0.5)		11 (57.9 - 1.5)	4 (21.1 - 0.3)	0 (0 - 0)	0 (0 - 0)	2 (10.5 - 0.6)	2 (10.5 - 0.7)
CC412	II	32		15 (46.9 - 0.5)	17 (53.1 - 0.5)		10 (66.7 - 1.3)	1 (6.7 - 0.1)	2 (13.3 - 0.5)	1 (6.7 - 1)	0 (0 - 0)	1 (6.7 - 0.3)
CC11	II	29		16 (55.2 - 0.5)	13 (44.8 - 0.4)		6 (37.5 - 0.8)	2 (12.5 - 0.1)	0 (0 - 0)	0 (0 - 0)	5 (31.3 - 1.4)	3 (18.8 - 1)
CC415	II	29		15 (51.7 - 0.5)	14 (48.3 - 0.4)		7 (46.7 - 0.9)	3 (20 - 0.2)	0 (0 - 0)	0 (0 - 0)	1 (6.7 - 0.3)	4 (26.7 - 1.3)
CC451	II	28		7 (25 - 0.2)	21 (75 - 0.6)		3 (42.9 - 0.4)	3 (42.9 - 0.2)	1 (14.3 - 0.2)	0 (0 - 0)	0 (0 - 0)	0 (0 - 0)
CC217	I	25		12 (48 - 0.4)	13 (52 - 0.4)		6 (50 - 0.8)	1 (8.3 - 0.1)	0 (0 - 0)	1 (8.3 - 1)	2 (16.7 - 0.6)	2 (16.7 - 0.7)
CC403	II	23		11 (47.8 - 0.3)	12 (52.2 - 0.4)		8 (72.7 - 1.1)	1 (9.1 - 0.1)	0 (0 - 0)	0 (0 - 0)	0 (0 - 0)	2 (18.2 - 0.7)
ST200	II	22		8 (36.4 - 0.2)	14 (63.6 - 0.4)		7 (87.5 - 0.9)	0 (0 - 0)	0 (0 - 0)	1 (12.5 - 1)	0 (0 - 0)	0 (0 - 0)
ST36	II	22		9 (40.9 - 0.3)	13 (59.1 - 0.4)		6 (66.7 - 0.8)	3 (33.3 - 0.2)	0 (0 - 0)	0 (0 - 0)	0 (0 - 0)	0 (0 - 0)
CC124	II	20		16 (80 - 0.5)	4 (20 - 0.1)		0 (0 - 0)	0 (0 - 0)	14 (87.5 - 3.4)	0 (0 - 0)	2 (12.5 - 0.6)	0 (0 - 0)
CC220	I	17		2 (11.8 - 0.1)	15 (88.2 - 0.5)		1 (50 - 0.1)	0 (0 - 0)	0 (0 - 0)	0 (0 - 0)	0 (0 - 0)	1 (50 - 0.3)
CC388	I	16		4 (25 - 0.1)	12 (75 - 0.4)		2 (50 - 0.3)	1 (25 - 0.1)	0 (0 - 0)	0 (0 - 0)	0 (0 - 0)	1 (25 - 0.3)
CC14-FormerCC91	II	14		8 (57.1 - 0.2)	6 (42.9 - 0.2)		5 (62.5 - 0.7)	2 (25 - 0.1)	0 (0 - 0)	0 (0 - 0)	1 (12.5 - 0.3)	0 (0 - 0)
CC193	II	12		12 (100 - 0.4)	0 (0 - 0)		2 (16.7 - 0.3)	6 (50 - 0.4)	1 (8.3 - 0.2)	0 (0 - 0)	0 (0 - 0)	3 (25 - 1)
CC379	I	12		8 (66.7 - 0.2)	4 (33.3 - 0.1)		7 (87.5 - 0.9)	0 (0 - 0)	0 (0 - 0)	0 (0 - 0)	1 (12.5 - 0.3)	0 (0 - 0)
CC19	II	11		5 (45.5 - 0.2)	6 (54.5 - 0.2)		2 (40 - 0.3)	1 (20 - 0.1)	0 (0 - 0)	0 (0 - 0)	2 (40 - 0.6)	0 (0 - 0)
CC398	II	11		4 (36.4 - 0.1)	7 (63.6 - 0.2)		3 (75 - 0.4)	1 (25 - 0.1)	0 (0 - 0)	0 (0 - 0)	0 (0 - 0)	0 (0 - 0)
CC87	I	10		2 (20 - 0.1)	8 (80 - 0.2)		0 (0 - 0)	1 (50 - 0.1)	0 (0 - 0)	1 (50 - 1)	0 (0 - 0)	0 (0 - 0)
CC199	II	9		7 (77.8 - 0.2)	2 (22.2 - 0.1)		4 (57.1 - 0.5)	1 (14.3 - 0.1)	1 (14.3 - 0.2)	1 (14.3 - 1)	0 (0 - 0)	0 (0 - 0)
CC89	II	9		4 (44.4 - 0.1)	5 (55.6 - 0.2)		4 (100 - 0.5)	0 (0 - 0)	0 (0 - 0)	0 (0 - 0)	0 (0 - 0)	0 (0 - 0)
CC315	I	6		1 (16.7 - 0)	5 (83.3 - 0.2)		0 (0 - 0)	0 (0 - 0)	0 (0 - 0)	1 (100 - 1)	0 (0 - 0)	0 (0 - 0)
CC321	II	6		5 (83.3 - 0.2)	1 (16.7 - 0)		0 (0 - 0)	2 (40 - 0.1)	3 (60 - 0.7)	0 (0 - 0)	0 (0 - 0)	0 (0 - 0)
CC177	II	5		3 (60 - 0.1)	2 (40 - 0.1)		3 (100 - 0.4)	0 (0 - 0)	0 (0 - 0)	0 (0 - 0)	0 (0 - 0)	0 (0 - 0)
CC218	I	5		1 (20 - 0)	4 (80 - 0.1)		0 (0 - 0)	0 (0 - 0)	1 (100 - 0.2)	0 (0 - 0)	0 (0 - 0)	0 (0 - 0)
CC240	I	5		1 (20 - 0)	4 (80 - 0.1)		1 (100 - 0.1)	0 (0 - 0)	0 (0 - 0)	0 (0 - 0)	0 (0 - 0)	0 (0 - 0)
ST382	I	3		0 (0 - 0)	3 (100 - 0.1)		0 (NA - 0)	0 (NA - 0)	0 (NA - 0)	0 (NA - 0)	0 (NA - 0)	0 (NA - 0)
ST429	I	2		0 (0 - 0)	2 (100 - 0.1)		0 (NA - 0)	0 (NA - 0)	0 (NA - 0)	0 (NA - 0)	0 (NA - 0)	0 (NA - 0)
ST666	I	2		1 (50 - 0)	1 (50 - 0)		1 (100 - 0.1)	0 (0 - 0)	0 (0 - 0)	0 (0 - 0)	0 (0 - 0)	0 (0 - 0)
CC288	I	1		1 (100 - 0)	0 (0 - 0)		0 (0 - 0)	0 (0 - 0)	1 (100 - 0.2)	0 (0 - 0)	0 (0 - 0)	0 (0 - 0)
CC689	II	1		0 (0 - 0)	1 (100 - 0)		0 (NA - 0)	0 (NA - 0)	0 (NA - 0)	0 (NA - 0)	0 (NA - 0)	0 (NA - 0)
ST13	II	1		1 (100 - 0)	0 (0 - 0)		0 (0 - 0)	1 (100 - 0.1)	0 (0 - 0)	0 (0 - 0)	0 (0 - 0)	0 (0 - 0)
ST191	I	1		1 (100 - 0)	0 (0 - 0)		1 (100 - 0.1)	0 (0 - 0)	0 (0 - 0)	0 (0 - 0)	0 (0 - 0)	0 (0 - 0)
ST560	I	1		0 (0 - 0)	1 (100 - 0)		0 (NA - 0)	0 (NA - 0)	0 (NA - 0)	0 (NA - 0)	0 (NA - 0)	0 (NA - 0)
CC573	II	1		0 (0 - 0)	1 (100 - 0)		0 (NA - 0)	0 (NA - 0)	0 (NA - 0)	0 (NA - 0)	0 (NA - 0)	0 (NA - 0)
ST631	I	1		0 (0 - 0)	1 (100 - 0)		0 (NA - 0)	0 (NA - 0)	0 (NA - 0)	0 (NA - 0)	0 (NA - 0)	0 (NA - 0)
ST773	I	1		0 (0 - 0)	1 (100 - 0)		0 (NA - 0)	0 (NA - 0)	0 (NA - 0)	0 (NA - 0)	0 (NA - 0)	0 (NA - 0)
Supplementary Table 1: Number of isolates per source of isolation included in the study
