# Supplementary material for: Hypervirulent Listeria monocytogenes clones’ adaption to mammalian gut accounts for their association with dairy products
Source: Nat Commun. 2019 Jun 6;10:2488. doi: 10.1038/s41467-019-10380-0 (PMC6554400; doi:10.1038/s41467-019-10380-0)
Supplement: Supplementary file 4 — Supplementary Data 2 [file 41467_2019_10380_MOESM4_ESM.xlsx]

## Sheet: Feuil1
Isolate	CC (MLST)	CT (cgMLST)	Origin		BC phenotype (observed)		qac (Tn6188)	bcrABC	emrC (pLMST6)	mdrL/ladR	BC phenotype (deduced from phenotypes and genomes)
CLIP 2007/00596	CC1	CT274	Clinical		Longer lag phase, reduced biofilm		0	0	0	Present	Sensitive
CLIP 2015/00877	CC1	CT1378	Clinical		Longer lag phase, reduced biofilm		0	0	0	Present	Sensitive
CLIP 2015/00918	CC1	CT1394	Clinical		Longer lag phase, reduced biofilm		0	0	0	Present	Sensitive
CLIP 2013/00411	CC1	CT274	Clinical		Longer lag phase, reduced biofilm		0	0	0	Present	Sensitive
CLIP 2016/00924	CC1	CT1402	Food		Longer lag phase, reduced biofilm		0	0	0	Present	Sensitive
CLIP 2016/01304	CC1	CT1402	Food		Longer lag phase, reduced biofilm		0	0	0	Present	Sensitive
CLIP 2015/00085	CC1	CT300	Clinical		Longer lag phase, reduced biofilm		0	0	0	Present	Sensitive
CLIP 2015/00592	CC2	CT1446	Clinical		-		Present	0	0	Present	Tolerent
CLIP 2015/00722	CC2	CT1433	Food		Longer lag phase, reduced biofilm		0	0	0	Present	Sensitive
CLIP 2015/01361	CC2	CT379	Clinical		-		Present	0	0	Present	Tolerent
CLIP 2012/01212	CC2	CT387	Clinical		-		Present	0	0	Present	Tolerent
CLIP 2015/01939	CC2	CT1457	Food		Longer lag phase, reduced biofilm		0	0	0	Present	Sensitive
CLIP 2016/01015	CC2	CT1748	Clinical		Longer lag phase, reduced biofilm		0	0	0	Present	Sensitive
CLIP 2016/01680	CC2	CT1771	Clinical		Longer lag phase, reduced biofilm		0	0	0	Present	Sensitive
CLIP 2009/00558	CC4	CT178	Clinical		Longer lag phase, reduced biofilm		0	0	0	Present	Sensitive
CLIP 2012/00578	CC4	CT4277	Food		Longer lag phase, reduced biofilm		0	0	0	Present	Sensitive
CLIP 2015/00138	CC4	CT177	Food		Longer lag phase, reduced biofilm		0	0	0	Present	Sensitive
CLIP 2015/00955	CC4	CT1341	Clinical		Longer lag phase, reduced biofilm		0	0	0	Present	Sensitive
CLIP 2013/00345	CC4	CT169	Clinical		Longer lag phase, reduced biofilm		0	0	0	Present	Sensitive
CLIP 2016/01178	CC4	CT1878	Clinical		Longer lag phase, reduced biofilm		0	0	0	Present	Sensitive
CLIP 2016/01577	CC4	CT1796	Clinical		Longer lag phase, reduced biofilm		0	0	0	Present	Sensitive
CLIP 2009/01092	CC6	CT451	Clinical		Longer lag phase, reduced biofilm		0	0	0	Present	Sensitive
CLIP 2015/00880	CC6	CT1474	Clinical		-		0	0	Present	Present	Tolerent
CLIP 2015/00001	CC6	CT443	Clinical		-		0	0	Present	Present	Tolerent
CLIP 2016/00135	CC6	CT451	Food		Longer lag phase, reduced biofilm		0	0	0	Present	Sensitive
CLIP 2016/00525	CC6	CT443	Food		-		0	0	Present	Present	Tolerent
CLIP 2016/00783	CC6	CT466	Clinical		Longer lag phase, reduced biofilm		0	0	0	Present	Sensitive
CLIP 2016/01499	CC6	CT1972	Clinical		Longer lag phase, reduced biofilm		0	0	0	Present	Sensitive
CLIP 2009/00521	CC9	CT611	Food		Longer lag phase, reduced biofilm		0	0	0	Present	Sensitive
CLIP 2015/00103	CC9	CT1041	Food		Longer lag phase, reduced biofilm		0	0	0	Present	Sensitive
CLIP 2016/00065	CC9	CT2005	Clinical		-		0	Present	0	Present	Tolerent
CLIP 2016/01061	CC9	CT594	Clinical		-		Present	0	0	Present	Tolerent
CLIP 2016/01252	CC9	CT2038	Clinical		Longer lag phase, reduced biofilm		0	0	0	Present	Sensitive
CLIP 2014/01109	CC9	CT594	Clinical		-		Present	0	0	Present	Tolerent
CLIP 2016/01871	CC9	CT1032	Clinical		-		0	Present	0	Present	Tolerent
CLIP 2015/00273	CC121	CT1200	Clinical		-		Present	0	0	Present	Tolerent
CLIP 2015/00956	CC121	CT903	Clinical		-		Present	0	0	Present	Tolerent
CLIP 2016/00360	CC121	CT2158	Food		-		Present	0	0	Present	Tolerent
CLIP 2014/00926	CC121	CT893	Clinical		-		Present	0	0	Present	Tolerent
CLIP 2016/01725	CC121	CT909	Clinical		-		Present	0	0	Present	Tolerent
CLIP 2016/01683	CC121	CT909	Clinical		-		Present	0	0	Present	Tolerent
CLIP 2017/00544	CC121	CT1249	Food		-		Present	0	0	Present	Tolerent
Supplementary Table 2: Strains used for assessment of growth, biofilm formation and colonization capacities
