# Supplementary material for: Hypervirulent Listeria monocytogenes clones’ adaption to mammalian gut accounts for their association with dairy products
Source: Nat Commun. 2019 Jun 6;10:2488. doi: 10.1038/s41467-019-10380-0 (PMC6554400; doi:10.1038/s41467-019-10380-0)
Supplement: Supplementary file 5 — Supplementary Data 3 [file 41467_2019_10380_MOESM5_ESM.xlsx]

## Sheet: SupplementaryTable3_OrigineDair
Gene	Non-unique gene name	Annotation	Number_pos_present_in	Number_neg_present_in	Number_pos_not_present_in	Number_neg_not_present_in	Sensitivity	Specificity	Odds_ratio	Naive_p	Bonferroni_p	Benjamini_H_p	Max_Pairwise_comparisons	Max_supporting_pairs	Max_opposing_pairs	Best_pairwise_comp_p	Worst_pairwise_comp_p
isp		Major intracellular serine protease	32	1	426	670	6.9869	99.851	50.3286	3.06e-12	6.18e-08	7.66e-11	11	11	1	0.000976563	0.0117188
group_2727	isp	hypothetical protein	26	1	432	670	5.67686	99.851	40.3241	7.08e-10	1.43e-05	1.5e-08	8	8	1	0.0078125	0.0703125
group_3504		hypothetical protein	23	1	435	670	5.02183	99.851	35.4253	1.04e-08	0.000209648	1.97e-07	8	7	1	0.0703125	0.0703125
group_14558		hypothetical protein	25	2	433	669	5.45852	99.7019	19.3129	1.46e-08	0.00029493	2.73e-07	3	3	1	0.25	1
group_6542		hypothetical protein	25	2	433	669	5.45852	99.7019	19.3129	1.46e-08	0.00029493	2.73e-07	5	3	2	1	1
group_3089	recD	RecBCD enzyme subunit RecD	25	2	433	669	5.45852	99.7019	19.3129	1.46e-08	0.00029493	2.73e-07	5	3	2	1	1
group_7633		hypothetical protein	23	2	435	669	5.02183	99.7019	17.6862	8.1e-08	0.00163304	1.41e-06	3	2	2	1	1
group_12233		hypothetical protein	23	2	435	669	5.02183	99.7019	17.6862	8.1e-08	0.00163304	1.41e-06	2	2	1	0.5	1
xis		ICEBs1 excisionase	23	2	435	669	5.02183	99.7019	17.6862	8.1e-08	0.00163304	1.41e-06	3	2	2	1	1
group_6413		Putative prophage phiRv2 integrase	23	2	435	669	5.02183	99.7019	17.6862	8.1e-08	0.00163304	1.41e-06	3	2	2	1	1
group_6596		hypothetical protein	23	2	435	669	5.02183	99.7019	17.6862	8.1e-08	0.00163304	1.41e-06	2	2	1	0.5	1
group_3378		hypothetical protein	450	516	8	155	98.2533	23.0999	16.8968	9.42e-29	1.9e-24	1.12e-26	5	5	1	0.0625	0.375
group_12231		hypothetical protein	22	2	436	669	4.80349	99.7019	16.8784	1.89e-07	0.0038171	3.17e-06	3	2	2	1	1
haeIIIM		Modification methylase HaeIII	22	2	436	669	4.80349	99.7019	16.8784	1.89e-07	0.0038171	3.17e-06	1	1	1	1	1
group_12232		hypothetical protein	22	2	436	669	4.80349	99.7019	16.8784	1.89e-07	0.0038171	3.17e-06	3	2	2	1	1
group_6412		hypothetical protein	22	2	436	669	4.80349	99.7019	16.8784	1.89e-07	0.0038171	3.17e-06	3	2	2	1	1
group_6595		hypothetical protein	22	2	436	669	4.80349	99.7019	16.8784	1.89e-07	0.0038171	3.17e-06	3	2	2	1	1
rsbRD_2		RsbT co-antagonist protein RsbRD	450	521	8	150	98.2533	22.3547	16.1948	1.41e-27	2.84e-23	1.56e-25	6	5	1	0.21875	0.21875
group_5517		hypothetical protein	21	2	437	669	4.58515	99.7019	16.0744	4.4e-07	0.00887951	7.06e-06	2	1	1	1	1
group_12234		hypothetical protein	21	2	437	669	4.58515	99.7019	16.0744	4.4e-07	0.00887951	7.06e-06	1	1	1	1	1
yxlF_2		putative ABC transporter ATP-binding protein YxlF	450	522	8	149	98.2533	22.2057	16.056	2.66e-27	5.36e-23	2.93e-25	5	4	1	0.375	0.375
group_201		hypothetical protein	20	2	438	669	4.36681	99.7019	15.274	1.02e-06	0.0205511	1.59e-05	3	1	2	1	1
group_1384		hypothetical protein	19	2	439	669	4.14847	99.7019	14.4772	2.35e-06	0.047307	3.46e-05	19	17	2	0.000728607	0.000728607
group_12408		hypothetical protein	27	3	431	668	5.8952	99.5529	13.949	1.62e-08	0.000326337	3e-07	9	6	3	0.507812	0.507812
group_4728		hypothetical protein	42	5	416	666	9.17031	99.2548	13.4481	1.6e-12	3.23e-08	4.11e-11	10	6	5	0.753906	1
group_3947		hypothetical protein	77	10	381	661	16.8122	98.5097	13.3588	5.12e-22	1.03e-17	2.62e-20	14	12	5	0.0129395	0.42395
group_12235		hypothetical protein	24	3	434	668	5.24017	99.5529	12.3134	1.93e-07	0.00389999	3.23e-06	2	2	2	0.5	0.5
yjcD		Putative ATP-dependent DNA helicase YjcD	24	3	434	668	5.24017	99.5529	12.3134	1.93e-07	0.00389999	3.23e-06	8	7	3	0.0703125	0.726562
group_12339		hypothetical protein	31	4	427	667	6.76856	99.4039	12.106	3.02e-09	6.09e-05	6.04e-08	6	3	3	1	1
group_2715	sau3AIR	Type-2 restriction enzyme Sau3AI	38	5	420	666	8.29694	99.2548	12.0514	4.57e-11	9.21e-07	1.06e-09	14	11	5	0.057373	0.42395
group_1540		hypothetical protein	69	10	389	661	15.0655	98.5097	11.7247	7.43e-19	1.5e-14	3e-17	10	8	5	0.109375	1
group_3995		hypothetical protein	56	8	402	663	12.2271	98.8077	11.5448	2.48e-15	5e-11	7.53e-14	15	12	4	0.0351562	0.118469
group_1665		hypothetical protein	42	6	416	665	9.17031	99.1058	11.1899	1.5e-11	3.03e-07	3.63e-10	5	3	5	0.0625	1
pqqE		Coenzyme PQQ synthesis protein E	47	7	411	664	10.262	98.9568	10.8474	8.5e-13	1.71e-08	2.21e-11	10	8	5	0.109375	1
group_6568		hypothetical protein	53	8	405	663	11.5721	98.8077	10.8454	2.39e-14	4.83e-10	6.91e-13	3	3	3	0.25	0.25
group_12191		hypothetical protein	53	8	405	663	11.5721	98.8077	10.8454	2.39e-14	4.83e-10	6.91e-13	3	3	3	0.25	0.25
group_5598	hsdM	Type I restriction enzyme EcoKI M protein	21	3	437	668	4.58515	99.5529	10.7002	2.2e-06	0.0443164	3.25e-05	4	2	2	1	1
group_3997		hypothetical protein	52	8	406	663	11.3537	98.8077	10.6145	5.21e-14	1.05e-09	1.48e-12	5	3	3	1	1
kdpD		Sensor protein KdpD	444	504	14	167	96.9432	24.8882	10.5085	1.23e-26	2.48e-22	1.23e-24	12	5	7	0.774414	0.774414
licC_2		Lichenan permease IIC component	431	411	27	260	94.1048	38.7481	10.0982	1.73e-40	3.49e-36	5.82e-38	11	8	5	0.226562	1
group_12184		hypothetical protein	55	9	403	662	12.0087	98.6587	10.0386	1.68e-14	3.38e-10	4.9e-13	5	4	4	0.375	0.375
group_7669		hypothetical protein	59	10	399	661	12.8821	98.5097	9.77419	2.54e-15	5.12e-11	7.69e-14	7	6	4	0.125	1
group_7668		hypothetical protein	59	10	399	661	12.8821	98.5097	9.77419	2.54e-15	5.12e-11	7.69e-14	7	6	4	0.125	1
group_6677		hypothetical protein	31	5	427	666	6.76856	99.2548	9.67026	1.85e-08	0.000373136	3.42e-07	5	3	3	1	1
hhaIM		Modification methylase HhaI	113	22	345	649	24.6725	96.7213	9.66232	7.22e-28	1.46e-23	8.1e-26	7	5	6	0.125	0.453125
group_12409		hypothetical protein	25	4	433	667	5.45852	99.4039	9.6276	6.02e-07	0.012135	9.59e-06	9	7	3	0.179688	0.507812
group_6446		hypothetical protein	433	433	25	238	94.5415	35.4694	9.52	4.21e-36	8.48e-32	7.71e-34	5	4	2	0.375	1
group_4679	spkB	Serine/threonine-protein kinase B	52	9	406	662	11.3537	98.6587	9.42091	1.89e-13	3.8e-09	5.15e-12	6	4	5	0.21875	0.6875
group_3106		hypothetical protein	41	7	417	664	8.95197	98.9568	9.32648	8.5e-11	1.72e-06	1.93e-09	7	5	3	0.453125	1
group_6562		hypothetical protein	51	9	407	662	11.1354	98.6587	9.21704	4.21e-13	8.48e-09	1.13e-11	7	4	5	0.453125	1
group_6564		hypothetical protein	40	7	418	664	8.73362	98.9568	9.07724	1.85e-10	3.74e-06	4.11e-09	12	8	4	0.387695	0.387695
group_12407		hypothetical protein	29	5	429	666	6.33188	99.2548	9.0042	8.04e-08	0.00162114	1.4e-06	9	6	3	0.507812	0.507812
lytC_2		N-acetylmuramoyl-L-alanine amidase LytC	34	6	424	665	7.42358	99.1058	8.88758	5.62e-09	0.000113275	1.09e-07	10	4	6	0.753906	0.753906
group_7635		hypothetical protein	39	7	419	664	8.51528	98.9568	8.82919	4.03e-10	8.13e-06	8.8e-09	11	10	4	0.0117188	0.548828
group_6594	xre	HTH-type transcriptional regulator Xre	23	4	435	667	5.02183	99.4039	8.81667	2.48e-06	0.0499804	3.65e-05	3	2	2	1	1
group_3940		hypothetical protein	49	9	409	662	10.6987	98.6587	8.81228	3.26e-12	6.58e-08	8.15e-11	5	4	5	0.0625	0.375
acpP_1		Acyl carrier protein	38	7	420	664	8.29694	98.9568	8.58231	8.75e-10	1.76e-05	1.85e-08	11	7	5	0.548828	1
group_3087		hypothetical protein	27	5	431	666	5.8952	99.2548	8.34432	3.54e-07	0.00714967	5.86e-06	20	16	5	0.0118179	0.0413895
sau3AIR		Type-2 restriction enzyme Sau3AI	75	16	383	655	16.3755	97.6155	8.01648	2.84e-17	5.72e-13	9.66e-16	12	8	7	0.387695	0.774414
cocE_1		Cocaine esterase	427	425	31	246	93.2314	36.6617	7.97283	4.19e-34	8.45e-30	7.04e-32	13	9	6	0.266846	1
sfp		4'-phosphopantetheinyl transferase sfp	40	8	418	663	8.73362	98.8077	7.93062	9.02e-10	1.82e-05	1.9e-08	6	4	2	0.6875	0.6875
group_4678		Long-chain-fatty-acid--CoA ligase FadD13	38	8	420	663	8.29694	98.8077	7.49821	3.74e-09	7.54e-05	7.41e-08	9	5	5	1	1
hsdM		Type I restriction enzyme EcoKI M protein	42	9	416	662	9.17031	98.6587	7.42628	5.36e-10	1.08e-05	1.14e-08	2	2	2	0.5	0.5
group_12187		hypothetical protein	42	9	416	662	9.17031	98.6587	7.42628	5.36e-10	1.08e-05	1.14e-08	2	2	2	0.5	0.5
group_12189		hypothetical protein	42	9	416	662	9.17031	98.6587	7.42628	5.36e-10	1.08e-05	1.14e-08	2	2	2	0.5	0.5
group_12188		hypothetical protein	42	9	416	662	9.17031	98.6587	7.42628	5.36e-10	1.08e-05	1.14e-08	2	2	2	0.5	0.5
group_6567		hypothetical protein	42	9	416	662	9.17031	98.6587	7.42628	5.36e-10	1.08e-05	1.14e-08	2	2	2	0.5	0.5
group_4682		hypothetical protein	42	9	416	662	9.17031	98.6587	7.42628	5.36e-10	1.08e-05	1.14e-08	2	2	2	0.5	0.5
group_12190		hypothetical protein	42	9	416	662	9.17031	98.6587	7.42628	5.36e-10	1.08e-05	1.14e-08	2	2	2	0.5	0.5
group_12194	hsdR	Type I restriction enzyme EcoR124II R protein	42	9	416	662	9.17031	98.6587	7.42628	5.36e-10	1.08e-05	1.14e-08	2	2	2	0.5	0.5
fosB		Metallothiol transferase FosB	240	87	218	584	52.4017	87.0343	7.39007	8.23e-47	1.66e-42	3.86e-44	32	17	22	0.0501025	0.86005
acpP_2		Acyl carrier protein	37	8	421	663	8.0786	98.8077	7.28355	7.66e-09	0.000154439	1.47e-07	8	4	4	1	1
group_5311		hypothetical protein	284	124	174	547	62.0087	81.5201	7.20004	5.32e-51	1.07e-46	3.83e-48	20	15	14	0.0413895	0.115318
bglB		Thermostable beta-glucosidase B	440	519	18	152	96.0699	22.6528	7.15907	3.27e-20	6.6e-16	1.46e-18	29	14	15	1	1
group_6599		hypothetical protein	40	9	418	662	8.73362	98.6587	7.03881	2.35e-09	4.74e-05	4.75e-08	3	2	3	0.25	1
group_3458		hypothetical protein	63	15	395	656	13.7555	97.7645	6.97519	7.58e-14	1.53e-09	2.12e-12	14	11	7	0.057373	1
group_12186		hypothetical protein	63	15	395	656	13.7555	97.7645	6.97519	7.58e-14	1.53e-09	2.12e-12	6	6	4	0.03125	0.6875
group_1522		hypothetical protein	39	9	419	662	8.51528	98.6587	6.84646	4.91e-09	9.91e-05	9.64e-08	11	2	9	0.0654297	0.0654297
group_2050		hypothetical protein	312	161	146	510	68.1223	76.006	6.76934	4.95e-50	9.98e-46	3.33e-47	32	17	23	0.0200616	0.86005
group_4680		hypothetical protein	38	9	420	662	8.29694	98.6587	6.65503	1.72e-08	0.000347933	3.19e-07	3	1	2	1	1
group_2741		hypothetical protein	34	8	424	663	7.42358	98.8077	6.64564	6.63e-08	0.00133676	1.16e-06	8	3	6	0.289062	0.726562
group_4550		hypothetical protein	360	239	98	432	78.6026	64.3815	6.63991	1.66e-47	3.34e-43	9.55e-45	41	23	25	0.211024	0.532709
malL_2		Oligo-1,6-glucosidase	452	617	6	54	98.69	8.04769	6.59319	1.16e-07	0.0023352	1.99e-06	10	10	2	0.00195312	0.109375
celA_5		PTS system cellobiose-specific EIIB component	60	15	398	656	13.1004	97.7645	6.59296	6.84e-13	1.38e-08	1.8e-11	8	6	4	0.289062	1
group_6420	chbG	Chitooligosaccharide deacetylase ChbG	60	15	398	656	13.1004	97.7645	6.59296	6.84e-13	1.38e-08	1.8e-11	8	6	4	0.289062	1
lacF_7		PTS system lactose-specific EIIA component	60	15	398	656	13.1004	97.7645	6.59296	6.84e-13	1.38e-08	1.8e-11	8	6	4	0.289062	1
pagL		6-phospho-alpha-glucosidase	60	15	398	656	13.1004	97.7645	6.59296	6.84e-13	1.38e-08	1.8e-11	8	6	4	0.289062	1
group_3452	licR_5	putative licABCH operon regulator	60	15	398	656	13.1004	97.7645	6.59296	6.84e-13	1.38e-08	1.8e-11	8	6	4	0.289062	1
lacE		PTS system lactose-specific EIICB component	60	15	398	656	13.1004	97.7645	6.59296	6.84e-13	1.38e-08	1.8e-11	8	6	4	0.289062	1
group_5568	bspRIM	Modification methylase BspRI	33	8	425	663	7.20524	98.8077	6.435	1.36e-07	0.00273673	2.31e-06	4	4	1	0.125	0.625
group_977		hypothetical protein	356	236	102	435	77.7293	64.8286	6.4332	1.46e-46	2.95e-42	6.55e-44	49	26	30	0.152408	0.77545
group_1835		hypothetical protein	28	7	430	664	6.11354	98.9568	6.17674	1.8e-06	0.0363015	2.68e-05	7	3	6	0.125	1
group_3020		hypothetical protein	433	495	25	176	94.5415	26.2295	6.15822	3.14e-21	6.33e-17	1.48e-19	7	6	3	0.125	1
group_4542		hypothetical protein	313	175	145	496	68.3406	73.9195	6.11815	9.66e-46	1.95e-41	4.24e-43	13	10	10	0.0922852	0.0922852
group_12192		hypothetical protein	75	21	383	650	16.3755	96.8703	6.06117	7.7e-15	1.55e-10	2.28e-13	20	14	11	0.115318	0.823803
group_3837		hypothetical protein	62	17	396	654	13.5371	97.4665	6.02317	1.34e-12	2.7e-08	3.46e-11	12	8	8	0.387695	0.387695
group_1381		hypothetical protein	38	10	420	661	8.29694	98.5097	5.98048	3.38e-08	0.000681741	6.14e-07	28	20	9	0.0356981	0.0871586
group_6321		hypothetical protein	86	25	372	646	18.7773	96.2742	5.97376	9.71e-17	1.96e-12	3.2e-15	13	10	9	0.0922852	0.266846
group_4677		hypothetical protein	71	20	387	651	15.5022	97.0194	5.97171	6.77e-14	1.37e-09	1.9e-12	12	8	8	0.387695	0.387695
group_3062		hypothetical protein	58	16	400	655	12.6638	97.6155	5.93594	9.52e-12	1.92e-07	2.33e-10	12	7	8	0.387695	0.774414
group_5420		hypothetical protein	44	12	414	659	9.60699	98.2116	5.83655	4.22e-09	8.51e-05	8.31e-08	6	6	4	0.03125	0.6875
group_2068	ycnE_1	hypothetical protein	255	119	203	552	55.6769	82.2653	5.82688	2.24e-40	4.52e-36	7.28e-38	39	24	21	0.199591	0.749259
group_2663	hssS	Heme sensor protein HssS	165	60	293	611	36.0262	91.0581	5.73464	8.04e-29	1.62e-24	9.65e-27	29	18	17	0.264931	0.458258
rcsC		hypothetical protein	33	9	425	662	7.20524	98.6587	5.71137	4.57e-07	0.00921098	7.31e-06	3	3	1	0.25	1
group_1662		hypothetical protein	91	28	367	643	19.869	95.8271	5.69414	6.13e-17	1.24e-12	2.06e-15	12	9	7	0.145996	0.774414
group_7639		hypothetical protein	43	12	415	659	9.38865	98.2116	5.69016	8.21e-09	0.000165603	1.57e-07	7	6	5	0.125	0.453125
group_5570		hypothetical protein	36	10	422	661	7.86026	98.5097	5.63886	1.34e-07	0.00270525	2.29e-06	7	5	2	0.453125	0.453125
group_6418		hypothetical protein	189	75	269	596	41.2664	88.8227	5.58335	2.04e-31	4.12e-27	2.78e-29	19	15	12	0.0192108	0.359283
group_4609		hypothetical protein	189	75	269	596	41.2664	88.8227	5.58335	2.04e-31	4.12e-27	2.78e-29	19	15	12	0.0192108	0.359283
group_7640		hypothetical protein	189	75	269	596	41.2664	88.8227	5.58335	2.04e-31	4.12e-27	2.78e-29	19	15	12	0.0192108	0.359283
group_6322		hypothetical protein	96	31	362	640	20.9607	95.38	5.47496	2.16e-17	4.35e-13	7.5e-16	9	9	5	0.00390625	1
group_2006		hypothetical protein	44	13	414	658	9.60699	98.0626	5.37941	1.51e-08	0.000304028	2.8e-07	7	4	4	1	1
group_12291		hypothetical protein	34	10	424	661	7.42358	98.5097	5.30047	8.46e-07	0.0170687	1.33e-05	8	5	3	0.726562	0.726562
group_1483		Alpha-xylosidase BoGH31A	423	467	35	204	92.3581	30.4024	5.27941	5.73e-22	1.15e-17	2.9e-20	37	22	18	0.324009	1
group_6516		hypothetical protein	40	12	418	659	8.73362	98.2116	5.25518	6.1e-08	0.00123144	1.08e-06	10	7	5	0.34375	1
group_12101		hypothetical protein	40	12	418	659	8.73362	98.2116	5.25518	6.1e-08	0.00123144	1.08e-06	10	7	5	0.34375	1
cycB_1		Cyclodextrin-binding protein	303	182	155	489	66.1572	72.8763	5.25229	5.27e-39	1.06e-34	1.4e-36	39	19	27	0.0237027	1
group_3534		hypothetical protein	43	13	415	658	9.38865	98.0626	5.24449	2.78e-08	0.000560217	5.07e-07	9	8	3	0.0390625	0.507812
ywaC		GTP pyrophosphokinase YwaC	421	465	37	206	91.9214	30.7004	5.04074	2.29e-21	4.62e-17	1.09e-19	50	35	22	0.00660045	0.479888
lytG_1		Exo-glucosaminidase LytG	101	36	357	635	22.0524	94.6349	4.99027	5.94e-17	1.2e-12	2e-15	37	23	21	0.187742	0.511376
group_5427		hypothetical protein	110	40	348	631	24.0175	94.0387	4.98635	3.43e-18	6.91e-14	1.29e-16	7	7	4	0.015625	1
group_7542		hypothetical protein	114	42	344	629	24.8908	93.7407	4.96304	1.13e-18	2.27e-14	4.48e-17	14	12	7	0.0129395	1
metN2		Methionine import ATP-binding protein MetN 2	114	42	344	629	24.8908	93.7407	4.96304	1.13e-18	2.27e-14	4.48e-17	14	12	7	0.0129395	1
group_3903		hypothetical protein	163	68	295	603	35.5895	89.8659	4.89975	4.48e-25	9.04e-21	3.02e-23	28	12	19	0.0871586	0.571588
group_6338		hypothetical protein	115	43	343	628	25.1092	93.5917	4.8966	1.01e-18	2.04e-14	4.06e-17	12	11	6	0.00634766	1
group_1913		hypothetical protein	141	56	317	615	30.786	91.6542	4.8848	3.2e-22	6.46e-18	1.66e-20	41	18	27	0.0595839	0.532709
group_12182		hypothetical protein	106	39	352	632	23.1441	94.1878	4.87995	3.01e-17	6.07e-13	1.02e-15	19	13	12	0.167068	0.359283
glnQ_1		Glutamine transport ATP-binding protein GlnQ	169	72	289	599	36.8996	89.2697	4.865	1.15e-25	2.31e-21	1.05e-23	19	8	15	0.0192108	0.647606
group_2398		hypothetical protein	40	13	418	658	8.73362	98.0626	4.84358	1.79e-07	0.00360887	3.01e-06	9	7	4	0.179688	1
group_6337		hypothetical protein	114	43	344	628	24.8908	93.5917	4.83991	3.35e-18	6.76e-14	1.26e-16	13	11	7	0.0224609	1
group_2282		hypothetical protein	37	12	421	659	8.0786	98.2116	4.82641	6.91e-07	0.0139353	1.1e-05	14	10	6	0.179565	0.790527
group_4013		hypothetical protein	34	11	424	660	7.42358	98.3607	4.81132	1.47e-06	0.029717	2.23e-05	7	5	4	0.453125	1
group_927	blaSE	Glutamyl endopeptidase	34	11	424	660	7.42358	98.3607	4.81132	1.47e-06	0.029717	2.23e-05	14	8	6	0.790527	0.790527
group_12183		hypothetical protein	107	40	351	631	23.3624	94.0387	4.8089	2.55e-17	5.15e-13	8.76e-16	19	14	11	0.0635681	0.647606
group_1964		hypothetical protein	137	55	321	616	29.9127	91.8033	4.78006	2.88e-21	5.82e-17	1.37e-19	27	18	14	0.122078	1
group_2390		hypothetical protein	162	69	296	602	35.3712	89.7168	4.77497	2.32e-24	4.68e-20	1.41e-22	25	11	19	0.0146333	0.690038
group_12091		hypothetical protein	53	18	405	653	11.5721	97.3174	4.74746	2.43e-09	4.9e-05	4.9e-08	8	6	6	0.289062	0.289062
group_7511		hypothetical protein	50	17	408	654	10.917	97.4665	4.71453	9.43e-09	0.000190232	1.79e-07	7	4	4	1	1
group_2467		hypothetical protein	50	17	408	654	10.917	97.4665	4.71453	9.43e-09	0.000190232	1.79e-07	11	7	5	0.548828	1
group_3797		hypothetical protein	377	337	81	334	82.3144	49.7765	4.61289	3.31e-29	6.67e-25	4e-27	80	38	49	0.0566644	0.737554
group_5521		hypothetical protein	126	52	332	619	27.5109	92.2504	4.51772	6.68e-19	1.35e-14	2.72e-17	53	30	28	0.410103	0.783846
yxxD		Antitoxin YxxD	48	17	410	654	10.4803	97.4665	4.50387	3.11e-08	0.00062769	5.66e-07	8	6	5	0.289062	0.726562
hhaIM_1		Modification methylase HhaI	63	23	395	648	13.7555	96.5723	4.49356	1.97e-10	3.97e-06	4.36e-09	19	10	13	0.167068	1
group_1369		hypothetical protein	40	14	418	657	8.73362	97.9136	4.49077	5.27e-07	0.01064	8.43e-06	30	25	7	0.000324914	0.00522288
mngB_5		Mannosylglycerate hydrolase	443	583	15	88	96.7249	13.1148	4.45786	3.21e-09	6.48e-05	6.4e-08	39	26	13	0.0532519	0.0532519
group_6566		hypothetical protein	42	15	416	656	9.17031	97.7645	4.41538	2.58e-07	0.00519954	4.28e-06	3	2	3	0.25	1
group_12185		hypothetical protein	42	15	416	656	9.17031	97.7645	4.41538	2.58e-07	0.00519954	4.28e-06	3	2	3	0.25	1
group_3185	ywpJ_2	Phosphatase YwpJ	69	26	389	645	15.0655	96.1252	4.40034	5.63e-11	1.14e-06	1.3e-09	22	13	14	0.286279	0.523467
group_4555		hypothetical protein	47	17	411	654	10.262	97.4665	4.39931	5.68e-08	0.00114587	1.01e-06	5	4	3	0.375	1
group_1684	gadC_2	Glutamate/gamma-aminobutyrate antiporter	71	27	387	644	15.5022	95.9762	4.37592	2.75e-11	5.55e-07	6.57e-10	25	14	15	0.424356	0.690038
group_1359		hypothetical protein	201	102	257	569	43.8865	84.7988	4.3629	2.93e-26	5.9e-22	2.88e-24	7	5	4	0.453125	1
group_5528		hypothetical protein	54	20	404	651	11.7904	97.0194	4.35074	6.31e-09	0.000127199	1.22e-07	16	8	10	0.454498	1
group_3880		hypothetical protein	68	26	390	645	14.8472	96.1252	4.32544	1.03e-10	2.07e-06	2.31e-09	22	12	14	0.286279	0.831812
group_3188	gadB_1	Glutamate decarboxylase	68	26	390	645	14.8472	96.1252	4.32544	1.03e-10	2.07e-06	2.31e-09	20	11	14	0.115318	0.823803
group_587		hypothetical protein	68	26	390	645	14.8472	96.1252	4.32544	1.03e-10	2.07e-06	2.31e-09	20	10	11	0.823803	1
group_1364		hypothetical protein	173	83	285	588	37.7729	87.6304	4.30032	3.59e-23	7.23e-19	2e-21	15	10	9	0.301758	0.607239
group_2353	adhR_1	HTH-type transcriptional regulator AdhR	96	39	362	632	20.9607	94.1878	4.29749	2.82e-14	5.7e-10	8.09e-13	37	25	17	0.047031	0.742829
group_1373		hypothetical protein	74	29	384	642	16.1572	95.6781	4.26616	1.88e-11	3.79e-07	4.51e-10	30	20	15	0.0987371	1
yknY_1		putative ABC transporter ATP-binding protein YknY	193	98	265	573	42.1397	85.3949	4.25834	6.2e-25	1.25e-20	4.09e-23	28	11	19	0.0871586	0.344928
group_7553		hypothetical protein	48	18	410	653	10.4803	97.3174	4.24715	8.77e-08	0.00176893	1.52e-06	4	4	3	0.125	0.625
group_3091		hypothetical protein	38	14	420	657	8.29694	97.9136	4.24592	1.69e-06	0.034023	2.54e-05	6	3	4	0.6875	1
group_4521		hypothetical protein	195	100	263	571	42.5764	85.0969	4.23365	5.32e-25	1.07e-20	3.56e-23	14	7	10	0.179565	1
group_590		hypothetical protein	86	35	372	636	18.7773	94.7839	4.20092	8.26e-13	1.67e-08	2.16e-11	22	12	14	0.286279	0.831812
group_2126		hypothetical protein	52	20	406	651	11.3537	97.0194	4.16897	3.47e-08	0.000700798	6.31e-07	20	12	11	0.503445	0.823803
group_6411		hypothetical protein	61	24	397	647	13.3188	96.4232	4.14221	1.7e-09	3.43e-05	3.52e-08	7	5	5	0.453125	0.453125
group_3909		hypothetical protein	42	16	416	655	9.17031	97.6155	4.13311	6.81e-07	0.0137363	1.08e-05	4	3	3	0.625	0.625
group_1270		hypothetical protein	72	29	386	642	15.7205	95.6781	4.12936	1.01e-10	2.04e-06	2.28e-09	23	14	12	0.404873	1
group_6626	levS	Levansucrase	213	117	245	554	46.5066	82.5633	4.11659	9.5e-26	1.92e-21	8.79e-24	3	3	1	0.25	1
group_6319		hypothetical protein	213	117	245	554	46.5066	82.5633	4.11659	9.5e-26	1.92e-21	8.79e-24	3	3	1	0.25	1
group_6320		hypothetical protein	213	117	245	554	46.5066	82.5633	4.11659	9.5e-26	1.92e-21	8.79e-24	3	3	1	0.25	1
group_5355		hypothetical protein	202	108	256	563	44.1048	83.9046	4.11335	7.82e-25	1.58e-20	5.09e-23	6	6	5	0.03125	0.21875
group_4195	ecfA1	Energy-coupling factor transporter ATP-binding protein EcfA1	215	119	243	552	46.9432	82.2653	4.10416	7.67e-26	1.55e-21	7.3e-24	7	5	3	0.453125	1
group_275	inlJ_1	Internalin-J	205	111	253	560	44.7598	83.4575	4.08788	7.14e-25	1.44e-20	4.68e-23	15	9	8	0.607239	1
group_3018		hypothetical protein	211	116	247	555	46.0699	82.7124	4.08715	2.63e-25	5.31e-21	1.88e-23	6	4	3	0.6875	1
group_6323	fmnP	Riboflavin transporter FmnP	212	117	246	554	46.2882	82.5633	4.08061	1.91e-25	3.85e-21	1.47e-23	4	3	2	0.625	1
group_3393	inlJ_1	Internalin-J	213	118	245	553	46.5066	82.4143	4.07433	2.05e-25	4.13e-21	1.47e-23	2	2	1	0.5	1
group_6341		hypothetical protein	213	118	245	553	46.5066	82.4143	4.07433	2.05e-25	4.13e-21	1.47e-23	2	2	1	0.5	1
group_6346		hypothetical protein	213	118	245	553	46.5066	82.4143	4.07433	2.05e-25	4.13e-21	1.47e-23	2	2	1	0.5	1
group_5328	comEA	ComE operon protein 1	213	118	245	553	46.5066	82.4143	4.07433	2.05e-25	4.13e-21	1.47e-23	2	2	1	0.5	1
group_5348		hypothetical protein	213	118	245	553	46.5066	82.4143	4.07433	2.05e-25	4.13e-21	1.47e-23	2	2	1	0.5	1
group_4517	inlA_4	Internalin-A	213	118	245	553	46.5066	82.4143	4.07433	2.05e-25	4.13e-21	1.47e-23	2	2	1	0.5	1
group_7525	xylF	2-hydroxymuconate semialdehyde hydrolase	213	118	245	553	46.5066	82.4143	4.07433	2.05e-25	4.13e-21	1.47e-23	2	2	1	0.5	1
group_7559		hypothetical protein	213	118	245	553	46.5066	82.4143	4.07433	2.05e-25	4.13e-21	1.47e-23	2	2	1	0.5	1
group_7532		hypothetical protein	213	118	245	553	46.5066	82.4143	4.07433	2.05e-25	4.13e-21	1.47e-23	2	2	1	0.5	1
group_7530	cbiE	Cobalt-precorrin-7 C(5)-methyltransferase	213	118	245	553	46.5066	82.4143	4.07433	2.05e-25	4.13e-21	1.47e-23	2	2	1	0.5	1
murQ		N-acetylmuramic acid 6-phosphate etherase	213	118	245	553	46.5066	82.4143	4.07433	2.05e-25	4.13e-21	1.47e-23	2	2	1	0.5	1
group_5416	inlJ_7	Internalin-J	213	118	245	553	46.5066	82.4143	4.07433	2.05e-25	4.13e-21	1.47e-23	2	2	1	0.5	1
group_5334		hypothetical protein	213	118	245	553	46.5066	82.4143	4.07433	2.05e-25	4.13e-21	1.47e-23	2	2	1	0.5	1
group_6317		hypothetical protein	213	118	245	553	46.5066	82.4143	4.07433	2.05e-25	4.13e-21	1.47e-23	2	2	1	0.5	1
group_7556		hypothetical protein	213	118	245	553	46.5066	82.4143	4.07433	2.05e-25	4.13e-21	1.47e-23	2	2	1	0.5	1
inlJ_6		Internalin-J	213	118	245	553	46.5066	82.4143	4.07433	2.05e-25	4.13e-21	1.47e-23	2	2	1	0.5	1
group_7540		hypothetical protein	213	118	245	553	46.5066	82.4143	4.07433	2.05e-25	4.13e-21	1.47e-23	2	2	1	0.5	1
group_7524		hypothetical protein	213	118	245	553	46.5066	82.4143	4.07433	2.05e-25	4.13e-21	1.47e-23	2	2	1	0.5	1
group_7527	thiO	Glycine oxidase	213	118	245	553	46.5066	82.4143	4.07433	2.05e-25	4.13e-21	1.47e-23	2	2	1	0.5	1
group_7521		hypothetical protein	213	118	245	553	46.5066	82.4143	4.07433	2.05e-25	4.13e-21	1.47e-23	2	2	1	0.5	1
group_7523		hypothetical protein	213	118	245	553	46.5066	82.4143	4.07433	2.05e-25	4.13e-21	1.47e-23	2	2	1	0.5	1
group_7526		hypothetical protein	213	118	245	553	46.5066	82.4143	4.07433	2.05e-25	4.13e-21	1.47e-23	2	2	1	0.5	1
group_5318		hypothetical protein	213	118	245	553	46.5066	82.4143	4.07433	2.05e-25	4.13e-21	1.47e-23	2	2	1	0.5	1
group_6327	sirC	Precorrin-2 dehydrogenase	213	118	245	553	46.5066	82.4143	4.07433	2.05e-25	4.13e-21	1.47e-23	2	2	1	0.5	1
group_6326		hypothetical protein	213	118	245	553	46.5066	82.4143	4.07433	2.05e-25	4.13e-21	1.47e-23	2	2	1	0.5	1
group_5331	dprA	DNA processing protein DprA	213	118	245	553	46.5066	82.4143	4.07433	2.05e-25	4.13e-21	1.47e-23	2	2	1	0.5	1
group_7541		hypothetical protein	213	118	245	553	46.5066	82.4143	4.07433	2.05e-25	4.13e-21	1.47e-23	2	2	1	0.5	1
yknZ_1		putative ABC transporter permease YknZ	213	118	245	553	46.5066	82.4143	4.07433	2.05e-25	4.13e-21	1.47e-23	2	2	1	0.5	1
group_4543		hypothetical protein	207	113	251	558	45.1965	83.1595	4.07242	5.76e-25	1.16e-20	3.82e-23	12	7	6	0.774414	1
por		Pyruvate synthase	423	502	35	169	92.3581	25.1863	4.0687	4.48e-15	9.03e-11	1.34e-13	36	18	19	0.867939	1
group_512	inlA_3	Internalin-A	202	109	256	562	44.1048	83.7556	4.06838	1.72e-24	3.47e-20	1.05e-22	73	43	46	0.0344159	0.159712
group_5492		hypothetical protein	73	30	385	641	15.9389	95.5291	4.05134	8.38e-11	1.69e-06	1.9e-09	11	9	7	0.0654297	0.548828
group_3186	esaA_2	ESAT-6 secretion accessory factor EsaA	73	30	385	641	15.9389	95.5291	4.05134	8.38e-11	1.69e-06	1.9e-09	29	16	16	0.711071	0.711071
group_12095		hypothetical protein	73	30	385	641	15.9389	95.5291	4.05134	8.38e-11	1.69e-06	1.9e-09	11	9	7	0.0654297	0.548828
group_5493		hypothetical protein	73	30	385	641	15.9389	95.5291	4.05134	8.38e-11	1.69e-06	1.9e-09	11	9	7	0.0654297	0.548828
group_5340		hypothetical protein	211	117	247	554	46.0699	82.5633	4.04492	5.97e-25	1.2e-20	3.95e-23	8	5	5	0.726562	0.726562
group_4553		hypothetical protein	212	118	246	553	46.2882	82.4143	4.03872	4.03e-25	8.12e-21	2.79e-23	5	3	3	1	1
group_4278		putative hydrolase	212	118	246	553	46.2882	82.4143	4.03872	4.03e-25	8.12e-21	2.79e-23	3	2	2	1	1
group_7531	cobU	Bifunctional adenosylcobalamin biosynthesis protein CobU	213	119	245	552	46.5066	82.2653	4.03279	4.51e-25	9.1e-21	3.02e-23	3	2	2	1	1
group_6335		hypothetical protein	213	119	245	552	46.5066	82.2653	4.03279	4.51e-25	9.1e-21	3.02e-23	3	2	2	1	1
group_6325	ybbH_1	putative HTH-type transcriptional regulator YbbH	213	119	245	552	46.5066	82.2653	4.03279	4.51e-25	9.1e-21	3.02e-23	3	2	2	1	1
group_3014		hypothetical protein	89	38	369	633	19.4323	94.3368	4.01776	1.26e-12	2.55e-08	3.27e-11	32	20	16	0.215327	1
inlJ_13		Internalin-J	210	117	248	554	45.8515	82.5633	4.00951	1.13e-24	2.27e-20	6.99e-23	6	3	4	0.6875	1
group_3642	spo0C	Chromosome-partitioning protein Spo0J	211	118	247	553	46.0699	82.4143	4.0034	7.97e-25	1.61e-20	5.1e-23	4	2	3	0.625	1
group_3368		hypothetical protein	211	118	247	553	46.0699	82.4143	4.0034	7.97e-25	1.61e-20	5.1e-23	4	2	3	0.625	1
group_3370	inlJ_8	Internalin-J	182	95	276	576	39.738	85.842	3.99817	2e-22	4.04e-18	1.06e-20	34	14	26	0.00293506	0.391528
group_3875	malF_1	Maltose transport system permease protein MalF	202	111	256	560	44.1048	83.4575	3.98086	5.4e-24	1.09e-19	3.18e-22	25	13	17	0.107752	1
group_5335		hypothetical protein	166	84	292	587	36.2445	87.4814	3.97268	1.29e-20	2.6e-16	5.83e-19	19	10	13	0.167068	1
group_2502	ybhF_1	putative ABC transporter ATP-binding protein YbhF	211	119	247	552	46.0699	82.2653	3.96258	1.68e-24	3.39e-20	1.03e-22	5	2	4	0.375	1
group_3900		hypothetical protein	185	98	273	573	40.393	85.3949	3.96221	1.93e-22	3.9e-18	1.03e-20	24	11	15	0.307456	0.83882
group_4738		Pesticidal crystal protein Cry22Aa	199	109	259	562	43.4498	83.7556	3.96153	1.27e-23	2.57e-19	7.36e-22	20	10	13	0.263176	1
group_5430		hypothetical protein	86	37	372	634	18.7773	94.4858	3.96135	5.08e-12	1.03e-07	1.26e-10	31	18	16	0.47313	1
group_5349		hypothetical protein	196	107	262	564	42.7948	84.0537	3.94321	2.97e-23	5.99e-19	1.67e-21	14	11	10	0.057373	0.179565
htpX_1		Protease HtpX	67	28	391	643	14.6288	95.8271	3.93506	1.26e-09	2.54e-05	2.64e-08	11	9	7	0.0654297	0.548828
group_4914	yhjX	putative MFS-type transporter YhjX	210	119	248	552	45.8515	82.2653	3.92789	3.28e-24	6.61e-20	1.97e-22	12	5	8	0.387695	0.774414
group_7519		hypothetical protein	110	50	348	621	24.0175	92.5484	3.92586	9.47e-15	1.91e-10	2.8e-13	11	8	5	0.226562	1
group_2019		hypothetical protein	237	144	221	527	51.7467	78.5395	3.92468	6.87e-26	1.39e-21	6.57e-24	34	19	18	0.607591	0.864166
inlB_6		Internalin B	166	85	292	586	36.2445	87.3323	3.91926	1.72e-20	3.47e-16	7.76e-19	13	7	9	0.266846	1
group_1843	bag	IgA FC receptor	77	33	381	638	16.8122	95.082	3.90726	7.23e-11	1.46e-06	1.65e-09	12	6	10	0.0385742	1
group_7510		hypothetical protein	208	118	250	553	45.4148	82.4143	3.89912	8.9e-24	1.8e-19	5.19e-22	16	11	12	0.0768127	0.210114
group_7520		hypothetical protein	113	52	345	619	24.6725	92.2504	3.89894	5.43e-15	1.1e-10	1.62e-13	7	6	4	0.125	1
group_5312		hypothetical protein	113	52	345	619	24.6725	92.2504	3.89894	5.43e-15	1.1e-10	1.62e-13	7	6	4	0.125	1
group_4538		PTS system EIIBC component	203	114	255	557	44.3231	83.0104	3.88961	2.85e-23	5.75e-19	1.61e-21	15	6	10	0.301758	0.607239
group_7550		hypothetical protein	42	17	416	654	9.17031	97.4665	3.88405	1.79e-06	0.036161	2.67e-05	3	2	3	0.25	1
group_7549		hypothetical protein	42	17	416	654	9.17031	97.4665	3.88405	1.79e-06	0.036161	2.67e-05	3	2	3	0.25	1
group_4531		hypothetical protein	205	116	253	555	44.7598	82.7124	3.87675	2.18e-23	4.39e-19	1.24e-21	11	4	8	0.226562	0.548828
group_7557		hypothetical protein	153	77	305	594	33.4061	88.5246	3.86979	5.61e-19	1.13e-14	2.31e-17	5	4	3	0.375	1
ykoT		putative glycosyltransferase YkoT	153	77	305	594	33.4061	88.5246	3.86979	5.61e-19	1.13e-14	2.31e-17	7	4	5	0.453125	1
group_3383		hypothetical protein	200	112	258	559	43.6681	83.3085	3.86905	6.89e-23	1.39e-18	3.77e-21	17	8	12	0.143463	1
group_3377	licR_3	putative licABCH operon regulator	214	124	244	547	46.7249	81.5201	3.86892	4.26e-24	8.59e-20	2.53e-22	15	7	10	0.301758	1
group_1981	sdrD	Serine-aspartate repeat-containing protein D	66	28	392	643	14.4105	95.8271	3.86644	2.16e-09	4.37e-05	4.39e-08	21	7	16	0.0266037	0.189247
group_6414		hypothetical protein	88	39	370	632	19.214	94.1878	3.85419	5.44e-12	1.1e-07	1.35e-10	19	11	14	0.0635681	0.647606
group_5344	inlJ_5	Internalin-J	204	116	254	555	44.5415	82.7124	3.84266	4.09e-23	8.25e-19	2.27e-21	11	4	8	0.226562	0.548828
group_3012	mngB_2	Mannosylglycerate hydrolase	213	124	245	547	46.5066	81.5201	3.83512	1.29e-23	2.6e-19	7.44e-22	15	7	10	0.301758	1
group_6312	yfdG	Prophage bactoprenol-linked glucose translocase	152	77	306	594	33.1878	88.5246	3.83193	1.05e-18	2.12e-14	4.21e-17	6	4	4	0.6875	0.6875
group_244	inlJ_7	Internalin-J	46	19	412	652	10.0437	97.1684	3.83137	7.02e-07	0.0141696	1.11e-05	25	13	13	1	1
group_4532		hypothetical protein	239	149	219	522	52.1834	77.7943	3.8233	4.51e-25	9.09e-21	3.02e-23	25	19	18	0.0146333	0.0432853
group_172	inlA_2	Internalin-A	125	60	333	611	27.2926	91.0581	3.82257	5.36e-16	1.08e-11	1.71e-14	56	33	30	0.228806	0.68888
tarL		Teichoic acid poly(ribitol-phosphate) polymerase	153	78	305	593	33.4061	88.3756	3.81375	1.24e-18	2.51e-14	4.85e-17	4	3	3	0.625	0.625
group_7558		hypothetical protein	153	78	305	593	33.4061	88.3756	3.81375	1.24e-18	2.51e-14	4.85e-17	4	3	3	0.625	0.625
group_7534	tagB	Teichoic acid glycerol-phosphate primase	153	78	305	593	33.4061	88.3756	3.81375	1.24e-18	2.51e-14	4.85e-17	4	3	3	0.625	0.625
group_7538		hypothetical protein	153	78	305	593	33.4061	88.3756	3.81375	1.24e-18	2.51e-14	4.85e-17	4	3	3	0.625	0.625
group_7536	tarI	Ribitol-5-phosphate cytidylyltransferase	153	78	305	593	33.4061	88.3756	3.81375	1.24e-18	2.51e-14	4.85e-17	4	3	3	0.625	0.625
group_3021		hypothetical protein	153	78	305	593	33.4061	88.3756	3.81375	1.24e-18	2.51e-14	4.85e-17	6	4	4	0.6875	0.6875
group_7552		Undecaprenyl-phosphate mannosyltransferase	153	78	305	593	33.4061	88.3756	3.81375	1.24e-18	2.51e-14	4.85e-17	4	3	3	0.625	0.625
group_7551		hypothetical protein	153	78	305	593	33.4061	88.3756	3.81375	1.24e-18	2.51e-14	4.85e-17	4	3	3	0.625	0.625
tagF		Teichoic acid poly(glycerol phosphate) polymerase	153	78	305	593	33.4061	88.3756	3.81375	1.24e-18	2.51e-14	4.85e-17	4	3	3	0.625	0.625
group_4523		hypothetical protein	111	52	347	619	24.2358	92.2504	3.80786	1.83e-14	3.68e-10	5.31e-13	9	6	6	0.507812	0.507812
group_141		hypothetical protein	211	123	247	548	46.0699	81.6692	3.80593	2.15e-23	4.34e-19	1.22e-21	52	24	31	0.211609	0.677809
group_1385		hypothetical protein	107	50	351	621	23.3624	92.5484	3.78615	5.81e-14	1.17e-09	1.64e-12	36	18	23	0.132498	1
group_1911	inlA_3	Internalin-A	180	98	278	573	39.3013	85.3949	3.78579	7.12e-21	1.44e-16	3.26e-19	42	20	28	0.0435585	0.877614
group_3387		hypothetical protein	119	57	339	614	25.9825	91.5052	3.7813	3.88e-15	7.82e-11	1.17e-13	16	9	11	0.210114	0.803619
group_4535	ubiG_1	Ubiquinone biosynthesis O-methyltransferase	190	106	268	565	41.4847	84.2027	3.77887	1.64e-21	3.3e-17	7.88e-20	28	13	20	0.0356981	0.850554
group_3381		hypothetical protein	146	74	312	597	31.8777	88.9717	3.77521	9.01e-18	1.82e-13	3.25e-16	15	7	10	0.301758	1
group_6945	tagH	Teichoic acids export ATP-binding protein TagH	146	74	312	597	31.8777	88.9717	3.77521	9.01e-18	1.82e-13	3.25e-16	12	6	9	0.145996	1
group_3899		hypothetical protein	159	83	299	588	34.7162	87.6304	3.76726	6.64e-19	1.34e-14	2.71e-17	48	21	33	0.0132833	0.470879
group_3939		hypothetical protein	54	23	404	648	11.7904	96.5723	3.76582	6.35e-08	0.00128154	1.12e-06	10	5	8	0.109375	1
group_3023		hypothetical protein	284	203	174	468	62.0087	69.7466	3.76287	4.04e-26	8.14e-22	3.93e-24	19	10	15	0.0192108	1
group_7533	tagD	Glycerol-3-phosphate cytidylyltransferase	153	79	305	592	33.4061	88.2265	3.75912	2.81e-18	5.67e-14	1.06e-16	5	3	4	0.375	1
epsJ		putative glycosyltransferase EpsJ	153	79	305	592	33.4061	88.2265	3.75912	2.81e-18	5.67e-14	1.06e-16	5	3	4	0.375	1
group_5337	tagG	Teichoic acid translocation permease protein TagG	153	79	305	592	33.4061	88.2265	3.75912	2.81e-18	5.67e-14	1.06e-16	5	3	4	0.375	1
group_7537		hypothetical protein	147	75	311	596	32.0961	88.8227	3.75614	1.16e-17	2.33e-13	4.11e-16	10	5	8	0.109375	1
group_1379		hypothetical protein	115	55	343	616	25.1092	91.8033	3.7551	1.26e-14	2.53e-10	3.69e-13	38	17	24	0.143307	0.627103
group_3373		hypothetical protein	128	63	330	608	27.9476	90.611	3.74334	6.32e-16	1.28e-11	2e-14	31	13	22	0.0294494	0.47313
group_2849		hypothetical protein	367	348	91	323	80.131	48.1371	3.74324	6.94e-23	1.4e-18	3.78e-21	17	10	13	0.0490417	0.629059
ybiA		N-glycosidase YbiA	278	196	180	475	60.6987	70.7899	3.74291	5.78e-26	1.17e-21	5.58e-24	17	11	14	0.0127258	0.332306
group_3571	ettA_2	Energy-dependent translational throttle protein EttA	154	80	304	591	33.6245	88.0775	3.74235	2.08e-18	4.21e-14	7.98e-17	7	4	5	0.453125	1
group_5323	blaSE	Glutamyl endopeptidase	151	78	307	593	32.9694	88.3756	3.73937	4.18e-18	8.42e-14	1.55e-16	6	3	5	0.21875	1
xerC_1		Tyrosine recombinase XerC	80	36	378	635	17.4672	94.6349	3.7331	1.08e-10	2.18e-06	2.43e-09	6	4	6	0.03125	0.6875
wapA		tRNA(Glu)-specific nuclease WapA	109	52	349	619	23.7991	92.2504	3.71782	9.21e-14	1.86e-09	2.56e-12	18	8	13	0.0962524	0.814529
group_7522		putative peptidase	163	87	295	584	35.5895	87.0343	3.70902	5.17e-19	1.04e-14	2.15e-17	8	5	6	0.289062	0.726562
group_5336	tarJ	Ribulose-5-phosphate reductase 1	153	80	305	591	33.4061	88.0775	3.70586	3.87e-18	7.81e-14	1.44e-16	6	3	5	0.21875	1
pbuO_2		Guanine/hypoxanthine permease PbuO	201	117	257	554	43.8865	82.5633	3.70328	5.74e-22	1.16e-17	2.9e-20	27	9	19	0.052239	0.122078
group_6316		hypothetical protein	150	78	308	593	32.7511	88.3756	3.70255	7.71e-18	1.56e-13	2.81e-16	5	3	4	0.375	1
group_5319		hypothetical protein	164	88	294	583	35.8079	86.8852	3.69558	6.07e-19	1.23e-14	2.49e-17	6	4	5	0.21875	0.6875
fnr_1		Anaerobic regulatory protein	237	151	221	520	51.7467	77.4963	3.69303	4.21e-24	8.5e-20	2.51e-22	39	19	23	0.336784	1
group_2213		hypothetical protein	203	119	255	552	44.3231	82.2653	3.69273	4.6e-22	9.27e-18	2.36e-20	18	5	14	0.0308838	0.0962524
rimL_1		Ribosomal-protein-serine acetyltransferase	440	583	18	88	96.0699	13.1148	3.68973	6.87e-08	0.00138664	1.2e-06	27	18	12	0.122078	0.701108
group_1613		putative ABC transporter ATP-binding protein	197	114	261	557	43.0131	83.0104	3.68787	2.02e-21	4.08e-17	9.66e-20	46	22	29	0.103805	0.882996
group_6419		hypothetical protein	115	56	343	615	25.1092	91.6542	3.68206	2.83e-14	5.71e-10	8.11e-13	9	8	7	0.0390625	0.179688
group_1467	cydD_1	ATP-binding/permease protein CydD	281	204	177	467	61.3537	69.5976	3.63429	5.7e-25	1.15e-20	3.79e-23	59	30	37	0.0674446	1
group_21362		hypothetical protein	203	121	255	550	44.3231	81.9672	3.61854	1.9e-21	3.83e-17	9.09e-20	20	5	16	0.0118179	0.0413895
group_312	inlJ_2	Internalin-J	197	116	261	555	43.0131	82.7124	3.61128	5.15e-21	1.04e-16	2.38e-19	7	4	5	0.453125	1
group_2032		hypothetical protein	198	117	260	554	43.2314	82.5633	3.60592	5.91e-21	1.19e-16	2.72e-19	26	9	19	0.0289593	0.168638
group_3244	ywpJ_1	Phosphatase YwpJ	219	136	239	535	47.8166	79.7317	3.60463	2.52e-22	5.09e-18	1.33e-20	17	7	12	0.143463	0.629059
group_932		hypothetical protein	209	127	249	544	45.6332	81.073	3.59536	1.42e-21	2.86e-17	6.89e-20	13	2	12	0.00341797	0.0224609
group_2568		hypothetical protein	99	48	359	623	21.6157	92.8465	3.57921	2.65e-12	5.36e-08	6.71e-11	20	15	13	0.0413895	0.263176
group_5525		hypothetical protein	99	48	359	623	21.6157	92.8465	3.57921	2.65e-12	5.36e-08	6.71e-11	20	15	13	0.0413895	0.263176
catM		HTH-type transcriptional regulator CatM	159	87	299	584	34.7162	87.0343	3.5696	8.8e-18	1.77e-13	3.18e-16	44	22	24	0.651588	1
group_7548		hypothetical protein	389	411	69	260	84.9345	38.7481	3.56642	1.13e-18	2.27e-14	4.48e-17	17	14	10	0.0127258	0.629059
group_4373	hflX_2	GTPase HflX	214	133	244	538	46.7249	80.1788	3.54776	1.09e-21	2.21e-17	5.37e-20	27	8	21	0.00592461	0.052239
adrA		putative diguanylate cyclase AdrA	227	146	231	525	49.5633	78.2414	3.53362	2.84e-22	5.73e-18	1.5e-20	38	17	22	0.417692	0.627103
group_7638	hsdR	Type-1 restriction enzyme R protein	63	29	395	642	13.7555	95.6781	3.53086	2.6e-08	0.000524512	4.76e-07	9	8	4	0.0390625	1
group_5419		putative type I restriction enzymeP M protein	63	29	395	642	13.7555	95.6781	3.53086	2.6e-08	0.000524512	4.76e-07	9	8	4	0.0390625	1
group_4665		hypothetical protein	59	27	399	644	12.8821	95.9762	3.52697	7.04e-08	0.00142021	1.23e-06	18	14	10	0.0308838	0.814529
group_1169		hypothetical protein	167	94	291	577	36.4629	85.9911	3.52267	3.57e-18	7.2e-14	1.33e-16	37	20	23	0.187742	0.742829
group_7528	nifS	Putative cysteine desulfurase NifS	226	146	232	525	49.345	78.2414	3.50289	5.36e-22	1.08e-17	2.72e-20	7	6	4	0.125	1
group_3701		hypothetical protein	197	119	261	552	43.0131	82.2653	3.50121	2.8e-20	5.66e-16	1.26e-18	26	7	21	0.00249392	0.0289593
group_236		hypothetical protein	173	100	285	571	37.7729	85.0969	3.46607	3.44e-18	6.94e-14	1.29e-16	44	17	31	0.00955988	0.174171
group_591		hypothetical protein	113	58	345	613	24.6725	91.3562	3.46172	4.28e-13	8.64e-09	1.15e-11	26	18	12	0.0755187	0.845019
group_3911		hypothetical protein	237	159	221	512	51.7467	76.304	3.45326	5.99e-22	1.21e-17	3.01e-20	31	17	21	0.0707555	0.7201
group_1697	licC_4	Lichenan permease IIC component	224	146	234	525	48.9083	78.2414	3.44222	2.8e-21	5.66e-17	1.33e-19	38	21	23	0.255875	0.627103
group_7555		hypothetical protein	101	51	357	620	22.0524	92.3994	3.43934	5.73e-12	1.16e-07	1.42e-10	38	19	25	0.0729514	1
group_2806	capA_2	Capsule biosynthesis protein CapA	174	102	284	569	37.9913	84.7988	3.41777	4.85e-18	9.78e-14	1.79e-16	29	13	20	0.0614283	0.711071
group_2434		hypothetical protein	76	37	382	634	16.5939	94.4858	3.40908	2.13e-09	4.29e-05	4.32e-08	24	12	14	0.541256	1
group_6313		hypothetical protein	63	30	395	641	13.7555	95.5291	3.40785	3.74e-08	0.000755123	6.78e-07	18	9	11	0.480682	1
group_7652		hypothetical protein	70	34	388	637	15.2838	94.9329	3.38008	1.33e-08	0.000267642	2.49e-07	9	5	7	0.179688	1
arnT		Undecaprenyl phosphate-alpha-4-amino-4-deoxy-L-arabinose arabinosyl transferase	139	77	319	594	30.3493	88.5246	3.3614	4.93e-15	9.95e-11	1.48e-13	6	4	5	0.21875	0.6875
group_146		hypothetical protein	64	31	394	640	13.9738	95.38	3.35353	4.61e-08	0.000929984	8.23e-07	21	8	13	0.38331	0.38331
group_5333		hypothetical protein	179	108	279	563	39.083	83.9046	3.34452	7.36e-18	1.48e-13	2.69e-16	8	4	5	0.726562	1
yttP		putative HTH-type transcriptional regulator YttP	164	96	294	575	35.8079	85.693	3.34113	8.27e-17	1.67e-12	2.75e-15	40	19	27	0.0384773	0.874629
natA_2		ABC transporter ATP-binding protein NatA	262	192	196	479	57.2052	71.386	3.33487	8.01e-22	1.62e-17	3.97e-20	13	9	10	0.0922852	0.266846
group_3912		hypothetical protein	262	192	196	479	57.2052	71.386	3.33487	8.01e-22	1.62e-17	3.97e-20	13	9	10	0.0922852	0.266846
group_3283	yhhX	putative oxidoreductase YhhX	208	134	250	537	45.4148	80.0298	3.33421	1.19e-19	2.41e-15	5.22e-18	44	17	29	0.0487668	0.174171
group_2271	ywiE	putative cardiolipin synthase YwiE	181	110	277	561	39.5197	83.6066	3.33249	5.83e-18	1.18e-13	2.14e-16	32	15	22	0.0501025	0.86005
group_303	inlA_1	Internalin-A	184	113	274	558	40.1747	83.1595	3.31606	5.25e-18	1.06e-13	1.93e-16	38	24	17	0.143307	0.627103
group_6342		hypothetical protein	261	192	197	479	56.9869	71.386	3.30528	1.48e-21	3e-17	7.18e-20	14	9	11	0.057373	0.42395
group_2808		hypothetical protein	261	192	197	479	56.9869	71.386	3.30528	1.48e-21	3e-17	7.18e-20	15	10	11	0.118469	0.301758
group_2937	menC	o-succinylbenzoate synthase	210	137	248	534	45.8515	79.5827	3.30057	1.72e-19	3.47e-15	7.45e-18	23	5	19	0.00259948	0.010622
group_3910	ykfA	putative murein peptide carboxypeptidase	253	183	205	488	55.2402	72.7273	3.29106	4.41e-21	8.9e-17	2.05e-19	27	15	18	0.122078	0.701108
group_2605		hypothetical protein	166	99	292	572	36.2445	85.2459	3.28463	1.37e-16	2.77e-12	4.49e-15	71	34	46	0.0169947	0.812589
group_2625	bglC_2	Aryl-phospho-beta-D-glucosidase BglC	68	34	390	637	14.8472	94.9329	3.26667	3.61e-08	0.000727798	6.54e-07	17	15	8	0.00234985	1
group_1622		hypothetical protein	229	158	229	513	50	76.4531	3.24684	5.71e-20	1.15e-15	2.52e-18	45	24	31	0.0160944	0.765992
group_4657		hypothetical protein	109	59	349	612	23.7991	91.2072	3.23967	7.45e-12	1.5e-07	1.83e-10	18	13	12	0.0962524	0.237885
group_1152		hypothetical protein	134	76	324	595	29.2576	88.6736	3.2379	5.79e-14	1.17e-09	1.63e-12	16	10	9	0.454498	0.803619
group_986	inlB_3	Internalin B	91	48	367	623	19.869	92.8465	3.21827	3.12e-10	6.3e-06	6.84e-09	35	15	26	0.00598812	0.49956
group_1448		hypothetical protein	86	45	372	626	18.7773	93.2936	3.21601	1.2e-09	2.42e-05	2.51e-08	44	21	25	0.451381	0.880396
group_6314		hypothetical protein	74	38	384	633	16.1572	94.3368	3.21012	1.28e-08	0.000259192	2.42e-07	12	7	6	0.774414	1
group_4530		hypothetical protein	79	41	379	630	17.2489	93.8897	3.20291	5.92e-09	0.000119477	1.15e-07	7	6	4	0.125	1
group_1185		hypothetical protein	229	160	229	511	50	76.155	3.19375	1.99e-19	4.01e-15	8.57e-18	55	24	34	0.104789	0.418754
group_5314		hypothetical protein	77	40	381	631	16.8122	94.0387	3.18812	7.61e-09	0.000153559	1.46e-07	9	7	6	0.179688	0.507812
group_7512		hypothetical protein	170	105	288	566	37.1179	84.3517	3.18188	3.53e-16	7.11e-12	1.14e-14	15	8	10	0.301758	1
group_2318		hypothetical protein	109	60	349	611	23.7991	91.0581	3.18047	1.55e-11	3.12e-07	3.73e-10	58	31	35	0.148006	0.694004
group_5309		hypothetical protein	171	106	287	565	37.3362	84.2027	3.17583	2.62e-16	5.28e-12	8.5e-15	13	7	9	0.266846	1
group_5317		hypothetical protein	80	42	378	629	17.4672	93.7407	3.16956	4.49e-09	9.05e-05	8.83e-08	7	6	4	0.125	1
nhaK_1		Sodium, potassium, lithium and rubidium/H( ) antiporter	393	441	65	230	85.8079	34.2772	3.15332	1.13e-14	2.27e-10	3.32e-13	75	45	39	0.105342	0.817554
group_2609	qorB	Quinone oxidoreductase 2	279	222	179	449	60.917	66.9151	3.15242	2.99e-20	6.03e-16	1.34e-18	58	26	36	0.0869489	0.511842
group_1631		hypothetical protein	232	165	226	506	50.655	75.4098	3.14808	3.2e-19	6.46e-15	1.35e-17	59	32	41	0.00379371	0.602923
group_3270		hypothetical protein	241	175	217	496	52.6201	73.9195	3.14776	1.43e-19	2.89e-15	6.22e-18	88	46	60	0.000846496	0.749329
group_4326		Acetyltransferase	197	130	261	541	43.0131	80.6259	3.14108	1.72e-17	3.48e-13	6.03e-16	30	11	21	0.0427739	0.200488
group_6315		hypothetical protein	79	42	379	629	17.2489	93.7407	3.12169	7.53e-09	0.000151881	1.45e-07	8	6	5	0.289062	0.726562
tipA		HTH-type transcriptional activator TipA	359	361	99	310	78.3843	46.1997	3.11397	1.05e-17	2.12e-13	3.77e-16	43	25	26	0.222053	0.360378
group_3267		hypothetical protein	67	35	391	636	14.6288	94.7839	3.11377	1.26e-07	0.0025439	2.16e-06	60	40	25	0.0134893	0.245061
group_2427		hypothetical protein	253	191	205	480	55.2402	71.535	3.10152	2.16e-19	4.36e-15	9.29e-18	19	8	17	0.000728607	0.647606
group_7515		hypothetical protein	75	40	383	631	16.3755	94.0387	3.0891	2.13e-08	0.000429494	3.92e-07	11	6	9	0.0654297	1
inlB_2		hypothetical protein	339	323	119	348	74.0175	51.8629	3.06923	2.37e-18	4.77e-14	9.04e-17	23	14	18	0.010622	0.404873
group_409		hypothetical protein	109	62	349	609	23.7991	90.7601	3.0678	3.86e-11	7.79e-07	9.01e-10	29	15	19	0.136046	1
group_2367	gtaB	UTP--glucose-1-phosphate uridylyltransferase	155	96	303	575	33.8428	85.693	3.06398	1.71e-14	3.44e-10	4.97e-13	21	6	17	0.00719738	0.0783539
group_4529		hypothetical protein	116	67	342	604	25.3275	90.0149	3.05769	1.34e-11	2.7e-07	3.24e-10	8	5	8	0.0078125	0.726562
inlA_9		Internalin-A	71	38	387	633	15.5022	94.3368	3.0561	5.96e-08	0.00120201	1.05e-06	52	37	21	0.00318525	0.211609
group_1748		hypothetical protein	222	158	236	513	48.4716	76.4531	3.05423	4.72e-18	9.52e-14	1.75e-16	33	16	21	0.162756	1
group_7518		hypothetical protein	79	43	379	628	17.2489	93.5917	3.04424	1.5e-08	0.000302034	2.79e-07	7	5	6	0.125	0.453125
group_7517		hypothetical protein	79	43	379	628	17.2489	93.5917	3.04424	1.5e-08	0.000302034	2.79e-07	6	5	5	0.21875	0.21875
group_7516		hypothetical protein	74	40	384	631	16.1572	94.0387	3.03997	3.56e-08	0.000718417	6.46e-07	12	5	10	0.0385742	0.774414
group_2623		hypothetical protein	385	426	73	245	84.0611	36.5127	3.03315	1.57e-14	3.16e-10	4.59e-13	28	18	14	0.184933	1
group_3279		hypothetical protein	105	60	353	611	22.9258	91.0581	3.02904	1.17e-10	2.36e-06	2.62e-09	31	14	21	0.0707555	0.7201
group_1877	ssbB	Single-stranded DNA-binding protein B	202	139	256	532	44.1048	79.2846	3.02001	8.07e-17	1.63e-12	2.69e-15	37	12	28	0.00256321	0.047031
group_6318		hypothetical protein	181	120	277	551	39.5197	82.1162	3.00033	1.61e-15	3.24e-11	4.95e-14	24	17	15	0.0639147	0.307456
group_3057		hypothetical protein	110	64	348	607	24.0175	90.462	2.99793	6e-11	1.21e-06	1.38e-09	15	9	11	0.118469	0.607239
group_3714		hypothetical protein	79	44	379	627	17.2489	93.4426	2.97032	2.99e-08	0.000602745	5.44e-07	16	10	12	0.0768127	0.454498
group_3888		hypothetical protein	96	55	362	616	20.9607	91.8033	2.97017	1.34e-09	2.69e-05	2.78e-08	24	13	14	0.541256	0.83882
group_708	marA	Multiple antibiotic resistance protein MarA	109	64	349	607	23.7991	90.462	2.96217	1.48e-10	2.99e-06	3.3e-09	42	28	21	0.0435585	1
group_7656		hypothetical protein	154	98	304	573	33.6245	85.3949	2.96194	1.01e-13	2.04e-09	2.81e-12	8	7	6	0.0703125	0.289062
group_5313		hypothetical protein	74	41	384	630	16.1572	93.8897	2.96113	6.88e-08	0.0013874	1.2e-06	11	5	8	0.226562	1
fepC		Ferric enterobactin transport ATP-binding protein FepC	242	185	216	486	52.8384	72.4292	2.94324	1.14e-17	2.3e-13	4.06e-16	57	31	33	0.289244	0.596642
group_3744	srlR_3	Glucitol operon repressor	171	113	287	558	37.3362	83.1595	2.94218	1.4e-14	2.82e-10	4.1e-13	29	12	21	0.0241195	0.458258
group_4612		hypothetical protein	107	63	351	608	23.3624	90.611	2.94198	2.04e-10	4.11e-06	4.51e-09	11	7	10	0.0117188	0.548828
group_5320		hypothetical protein	182	123	276	548	39.738	81.6692	2.93791	3.81e-15	7.68e-11	1.15e-13	20	14	14	0.115318	0.115318
group_541	inlJ_15	Internalin-J	108	64	350	607	23.5808	90.462	2.92661	2.39e-10	4.82e-06	5.26e-09	62	28	40	0.0300159	0.525773
group_168	inlA_9	Internalin-A	119	72	339	599	25.9825	89.2697	2.92039	3.35e-11	6.77e-07	7.95e-10	58	28	36	0.0869489	0.895683
group_5292		hypothetical protein	325	306	133	365	70.9607	54.3964	2.91476	2.37e-17	4.77e-13	8.18e-16	57	29	32	0.427043	1
group_796		hypothetical protein	117	71	341	600	25.5459	89.4188	2.89951	7.19e-11	1.45e-06	1.64e-09	61	35	37	0.123731	0.305677
group_6426		hypothetical protein	105	63	353	608	22.9258	90.611	2.87063	5.55e-10	1.12e-05	1.19e-08	13	7	10	0.0922852	1
group_955		hypothetical protein	212	155	246	516	46.2882	76.9001	2.86892	5.97e-16	1.2e-11	1.89e-14	75	35	49	0.0105821	0.644464
group_1579		hypothetical protein	147	95	311	576	32.0961	85.842	2.86587	1.25e-12	2.53e-08	3.26e-11	43	19	28	0.065994	0.542384
group_3379		hypothetical protein	216	160	242	511	47.1616	76.155	2.85062	5.49e-16	1.11e-11	1.75e-14	30	20	16	0.0987371	0.855536
group_85	ssbA_1	hypothetical protein	62	35	396	636	13.5371	94.7839	2.84502	1.41e-06	0.0284726	2.15e-05	27	11	20	0.0191573	0.442068
group_12143		hypothetical protein	65	37	393	634	14.1921	94.4858	2.83406	8.47e-07	0.0170801	1.33e-05	14	11	10	0.057373	0.179565
group_5473		hypothetical protein	88	52	370	619	19.214	92.2504	2.83119	2.12e-08	0.000428393	3.92e-07	9	9	9	0.00390625	0.00390625
group_12193		hypothetical protein	68	39	390	632	14.8472	94.1878	2.82551	5.06e-07	0.0102134	8.1e-06	29	15	17	0.458258	1
group_3729		hypothetical protein	329	319	129	352	71.8341	52.459	2.81422	4e-16	8.07e-12	1.28e-14	33	16	25	0.00455138	1
group_3749	gmuC_1	PTS system oligo-beta-mannoside-specific EIIC component	63	36	395	635	13.7555	94.6349	2.81329	1.67e-06	0.0336882	2.52e-05	29	18	17	0.264931	0.458258
group_3972		hypothetical protein	66	38	392	633	14.4105	94.3368	2.80465	9.88e-07	0.0199221	1.54e-05	17	9	11	0.332306	1
group_719	inlB_2	Internalin B	162	110	296	561	35.3712	83.6066	2.79122	4.83e-13	9.75e-09	1.29e-11	40	17	31	0.000679548	0.429591
group_4439	ywtF	Putative transcriptional regulator YwtF	248	200	210	471	54.1485	70.1937	2.78114	3.18e-16	6.41e-12	1.03e-14	48	20	32	0.0293049	0.312327
group_1238		hypothetical protein	73	43	385	628	15.9389	93.5917	2.76919	4.05e-07	0.00816289	6.65e-06	24	11	17	0.0639147	0.83882
group_726	cna	Collagen adhesin	73	43	385	628	15.9389	93.5917	2.76919	4.05e-07	0.00816289	6.65e-06	28	11	18	0.184933	0.344928
group_911		hypothetical protein	189	136	269	535	41.2664	79.7317	2.76391	3.98e-14	8.02e-10	1.13e-12	82	40	53	0.0106375	0.912157
group_5306		hypothetical protein	175	123	283	548	38.2096	81.6692	2.75503	1.92e-13	3.86e-09	5.23e-12	10	8	6	0.109375	0.753906
group_3013		hypothetical protein	125	81	333	590	27.2926	87.9285	2.73422	1.34e-10	2.7e-06	2.99e-09	33	18	20	0.296206	0.728332
group_1473	nagC_2	N-acetylglucosamine repressor	212	161	246	510	46.2882	76.006	2.72989	7.41e-15	1.5e-10	2.2e-13	22	9	16	0.0524788	0.523467
group_4554		hypothetical protein	175	124	283	547	38.2096	81.5201	2.72783	3.4e-13	6.86e-09	9.15e-12	13	9	8	0.266846	0.581055
bceB_2		Bacitracin export permease protein BceB	412	515	46	156	89.9563	23.2489	2.71304	5.96e-09	0.00012017	1.15e-07	68	41	30	0.114254	0.396125
group_2123		hypothetical protein	174	124	284	547	37.9913	81.5201	2.70269	5.44e-13	1.1e-08	1.44e-11	18	10	10	0.814529	0.814529
group_3881		hypothetical protein	125	82	333	589	27.2926	87.7794	2.69629	2.38e-10	4.81e-06	5.25e-09	35	21	22	0.175465	0.310505
group_716	inlB_1	Internalin B	184	134	274	537	40.1747	80.0298	2.69114	2.22e-13	4.48e-09	6.02e-12	53	27	29	0.583132	1
znuC_1		Zinc import ATP-binding protein ZnuC	74	45	384	626	16.1572	93.2936	2.68079	5.86e-07	0.0118213	9.35e-06	18	11	11	0.480682	0.480682
glmM		Phosphoglucosamine mutase	412	517	46	154	89.9563	22.9508	2.6679	1.3e-08	0.000261974	2.44e-07	65	38	32	0.214539	1
group_4821	yclM	Aspartokinase 3	113	74	345	597	24.6725	88.9717	2.64242	2.88e-09	5.81e-05	5.76e-08	26	12	19	0.0289593	0.845019
group_5428	inlA_2	Internalin-A	168	121	290	550	36.6812	81.9672	2.63323	2.73e-12	5.5e-08	6.86e-11	10	8	8	0.109375	0.109375
tupC		Putative hemin import ATP-binding protein HrtA	135	92	323	579	29.476	86.2891	2.6304	1.45e-10	2.93e-06	3.24e-09	43	22	28	0.065994	1
group_1700	katA	Catalase	222	177	236	494	48.4716	73.6215	2.6254	3.33e-14	6.73e-10	9.5e-13	35	14	24	0.0409596	0.310505
group_223		hypothetical protein	73	46	385	625	15.9389	93.1446	2.57623	1.64e-06	0.0331208	2.48e-05	31	14	22	0.0294494	0.7201
group_5341		hypothetical protein	107	71	351	600	23.3624	89.4188	2.57614	1.13e-08	0.00022852	2.14e-07	11	8	8	0.226562	0.226562
capA_1		Capsule biosynthesis protein CapA	299	284	159	387	65.2838	57.6751	2.56252	2.81e-14	5.68e-10	8.07e-13	34	19	25	0.00904119	0.607591
group_1237		hypothetical protein	124	85	334	586	27.0742	87.3323	2.55949	1.41e-09	2.84e-05	2.93e-08	47	21	30	0.0789407	0.560065
group_492		hypothetical protein	82	53	376	618	17.9039	92.1013	2.54295	5.61e-07	0.0113242	8.97e-06	48	19	33	0.0132833	0.193413
group_2689		hypothetical protein	165	122	293	549	36.0262	81.8182	2.53413	2.64e-11	5.33e-07	6.31e-10	19	10	13	0.167068	1
group_1726		hypothetical protein	79	51	379	620	17.2489	92.3994	2.53402	9.73e-07	0.0196301	1.52e-05	14	10	8	0.179565	0.790527
group_185		Muramidase-2	169	126	289	545	36.8996	81.2221	2.52938	1.61e-11	3.26e-07	3.89e-10	80	40	54	0.00232454	1
group_3058		hypothetical protein	119	82	339	589	25.9825	87.7794	2.52144	5.22e-09	0.000105295	1.01e-07	16	13	10	0.0212708	0.454498
group_2896	tkt_1	Transketolase	265	237	193	434	57.8603	64.6796	2.51437	7.98e-14	1.61e-09	2.22e-12	66	31	42	0.0355827	0.712231
group_2209		hypothetical protein	225	189	233	482	49.1266	71.8331	2.4627	9.48e-13	1.91e-08	2.46e-11	71	41	38	0.235098	0.635308
degA		HTH-type transcriptional regulator DegA	379	444	79	227	82.7511	33.8301	2.45276	4.44e-10	8.96e-06	9.61e-09	13	12	7	0.00341797	1
group_3948		hypothetical protein	109	76	349	595	23.7991	88.6736	2.44514	4.86e-08	0.00098035	8.64e-07	60	34	33	0.366294	0.518958
group_5307	malL_2	Oligo-1,6-glucosidase	379	445	79	226	82.7511	33.6811	2.43647	6.5e-10	1.31e-05	1.38e-08	12	11	7	0.00634766	0.774414
btuD		putative ABC transporter ATP-binding protein	112	79	346	592	24.4541	88.2265	2.4257	4.56e-08	0.000919628	8.15e-07	38	25	19	0.0729514	1
yqaB		Phosphorylated carbohydrates phosphatase	238	207	220	464	51.9651	69.1505	2.42495	1.26e-12	2.55e-08	3.27e-11	22	12	14	0.286279	0.831812
group_125	inlA_4	Internalin-A	80	54	378	617	17.4672	91.9523	2.41819	2.27e-06	0.0456956	3.35e-05	55	27	32	0.28061	1
group_6563		hypothetical protein	80	54	378	617	17.4672	91.9523	2.41819	2.27e-06	0.0456956	3.35e-05	11	8	9	0.0654297	0.226562
malG_1		Maltose transport system permease protein MalG	378	445	80	226	82.5328	33.6811	2.39966	1.08e-09	2.17e-05	2.26e-08	13	11	8	0.0224609	0.581055
group_1717	mtlR_1	Transcriptional regulator MtlR	157	120	301	551	34.2795	82.1162	2.39499	4.65e-10	9.37e-06	1e-08	24	12	15	0.307456	1
group_1501		hypothetical protein	143	111	315	560	31.2227	83.4575	2.29029	1.2e-08	0.00024119	2.26e-07	21	11	16	0.0266037	1
group_936	inlB_2	Internalin B	306	315	152	356	66.8122	53.0551	2.27519	4.12e-11	8.31e-07	9.59e-10	73	36	44	0.100644	1
group_1615		hypothetical protein	157	126	301	545	34.2795	81.2221	2.2561	5.38e-09	0.000108578	1.04e-07	80	44	50	0.0329926	0.434042
sdpR		Transcriptional repressor SdpR	193	167	265	504	42.1397	75.1118	2.19799	1.31e-09	2.63e-05	2.72e-08	33	22	15	0.0801433	0.728332
group_6344		hypothetical protein	130	103	328	568	28.3843	84.6498	2.18565	1.42e-07	0.00286147	2.41e-06	11	6	8	0.226562	1
gtfA_1		Sucrose phosphorylase	362	425	96	246	79.0393	36.6617	2.18265	1.27e-08	0.000256775	2.4e-07	40	23	24	0.268187	0.429591
bglK_4		Beta-glucoside kinase	186	161	272	510	40.6114	76.006	2.16615	4.31e-09	8.69e-05	8.48e-08	36	24	18	0.0652453	1
group_4250	chiA1	Chitinase A1	183	159	275	512	39.9563	76.304	2.14285	8.25e-09	0.000166325	1.57e-07	41	26	21	0.117275	1
group_1276	yicI_1	Alpha-xylosidase	183	160	275	511	39.9563	76.155	2.1253	1.25e-08	0.000252712	2.36e-07	59	27	41	0.00379371	0.602923
group_2259		hypothetical protein	336	382	122	289	73.3624	43.07	2.0836	1.86e-08	0.000375193	3.44e-07	40	25	22	0.15386	0.635828
group_2395		Ribonuclease	135	113	323	558	29.476	83.1595	2.06389	8.2e-07	0.0165481	1.29e-05	23	17	13	0.0346897	0.677639
group_2538		hypothetical protein	304	332	154	339	66.3755	50.5216	2.01565	1.79e-08	0.000361898	3.32e-07	17	13	11	0.0490417	0.332306
group_3665		hypothetical protein	277	292	181	379	60.4803	56.4829	1.98636	2.32e-08	0.000467046	4.26e-07	52	32	29	0.126347	0.488456
group_923		hypothetical protein	280	301	178	370	61.1354	55.1416	1.93363	8.92e-08	0.00179863	1.54e-06	46	31	27	0.0258961	0.301996
group_3734		hypothetical protein	269	285	189	386	58.7336	57.5261	1.92767	9.06e-08	0.00182705	1.56e-06	30	22	19	0.0161248	0.200488
group_1825		hypothetical protein	299	334	159	337	65.2838	50.2235	1.89739	2.76e-07	0.00555802	4.56e-06	23	14	20	0.000488281	0.404873
group_1624		hypothetical protein	288	321	170	350	62.8821	52.161	1.84717	6.13e-07	0.0123735	9.77e-06	45	31	23	0.0160944	1
group_1502		hypothetical protein	276	306	182	365	60.262	54.3964	1.80888	1.59e-06	0.0321043	2.41e-05	53	30	31	0.271679	0.410103
Supplementary Table 3: Genes significantly associated with a dairy origin
