# Supplementary material for: Hypervirulent Listeria monocytogenes clones’ adaption to mammalian gut accounts for their association with dairy products
Source: Nat Commun. 2019 Jun 6;10:2488. doi: 10.1038/s41467-019-10380-0 (PMC6554400; doi:10.1038/s41467-019-10380-0)
Supplement: Supplementary file 6 — Supplementary Data 4 [file 41467_2019_10380_MOESM6_ESM.xlsx]

## Sheet: SupplementaryTable4_OrigineMeat
Gene	Non-unique gene name	Annotation	Number_pos_present_in	Number_neg_present_in	Number_pos_not_present_in	Number_neg_not_present_in	Sensitivity	Specificity	Odds_ratio	Naive_p	Bonferroni_p	Benjamini_H_p	Max_Pairwise_comparisons	Max_supporting_pairs	Max_opposing_pairs	Best_pairwise_comp_p	Worst_pairwise_comp_p
group_633		hypothetical protein	27	0	644	458	4.02385	100	inf	8.31e-07	0.0167641	1.3e-05	7	7	0	0.015625	0.015625
group_6395	hin_2	DNA-invertase hin	27	0	644	458	4.02385	100	inf	8.31e-07	0.0167641	1.3e-05	11	11	0	0.000976563	0.000976563
group_5615		hypothetical protein	27	0	644	458	4.02385	100	inf	8.31e-07	0.0167641	1.3e-05	4	4	0	0.125	0.125
group_6438		hypothetical protein	26	0	645	458	3.87481	100	inf	1.53e-06	0.0308195	2.31e-05	13	13	0	0.000244141	0.000244141
group_6371		hypothetical protein	44	1	627	457	6.55738	99.7817	32.0702	2.07e-09	4.18e-05	4.22e-08	16	16	1	3.05e-05	0.000518799
mepM		Murein DD-endopeptidase MepM	43	1	628	457	6.40835	99.7817	31.2914	3.92e-09	7.9e-05	7.73e-08	15	15	1	6.1e-05	0.000976563
group_6385		hypothetical protein	43	1	628	457	6.40835	99.7817	31.2914	3.92e-09	7.9e-05	7.73e-08	15	15	1	6.1e-05	0.000976563
group_6382		hypothetical protein	43	1	628	457	6.40835	99.7817	31.2914	3.92e-09	7.9e-05	7.73e-08	16	16	1	3.05e-05	0.000518799
group_7588	immA	Metallopeptidase ImmA	43	1	628	457	6.40835	99.7817	31.2914	3.92e-09	7.9e-05	7.73e-08	16	16	1	3.05e-05	0.000518799
group_5383		hypothetical protein	35	1	636	457	5.2161	99.7817	25.1494	2.45e-07	0.0049452	4.08e-06	12	12	1	0.000488281	0.00634766
group_7378		hypothetical protein	64	2	607	456	9.538	99.5633	24.0395	6.38e-13	1.29e-08	1.69e-11	30	28	2	8.68e-07	8.68e-07
group_6377		hypothetical protein	33	1	638	457	4.91803	99.7817	23.6379	4.38e-07	0.00883081	7.04e-06	11	11	1	0.000976563	0.0117188
group_1561		hypothetical protein	32	1	639	457	4.769	99.7817	22.8858	7.64e-07	0.0154039	1.2e-05	9	8	1	0.0390625	0.0390625
group_7590		hypothetical protein	31	1	640	457	4.61997	99.7817	22.1359	1.34e-06	0.0270987	2.05e-05	9	9	1	0.00390625	0.0390625
group_7592		hypothetical protein	31	1	640	457	4.61997	99.7817	22.1359	1.34e-06	0.0270987	2.05e-05	9	9	1	0.00390625	0.0390625
group_5386		hypothetical protein	30	1	641	457	4.47094	99.7817	21.3885	2.39e-06	0.048128	3.52e-05	9	9	1	0.00390625	0.0390625
group_7386	immR_1	HTH-type transcriptional regulator ImmR	48	2	623	456	7.1535	99.5633	17.5666	2.66e-09	5.37e-05	5.36e-08	11	9	2	0.0654297	0.0654297
group_2570		hypothetical protein	170	9	501	449	25.3353	98.0349	16.9284	1.04e-31	2.1e-27	1.47e-29	8	6	3	0.289062	0.726562
group_12742		hypothetical protein	67	3	604	455	9.9851	99.345	16.824	1.43e-12	2.88e-08	3.69e-11	14	11	3	0.057373	0.057373
group_7385		hypothetical protein	46	2	625	456	6.85544	99.5633	16.7808	9.15e-09	0.000184634	1.74e-07	11	9	2	0.0654297	0.0654297
group_7445		hypothetical protein	154	8	517	450	22.9508	98.2533	16.7553	1.86e-28	3.75e-24	2.19e-26	4	4	1	0.125	0.625
group_6474		hypothetical protein	65	3	606	455	9.68703	99.345	16.2679	2.7e-12	5.44e-08	6.8e-11	15	12	3	0.0351562	0.0351562
group_6387		hypothetical protein	44	2	627	456	6.55738	99.5633	16	1.54e-08	0.000309776	2.85e-07	17	16	2	0.000274658	0.00234985
group_6374		hypothetical protein	44	2	627	456	6.55738	99.5633	16	1.54e-08	0.000309776	2.85e-07	17	16	2	0.000274658	0.00234985
group_6388		hypothetical protein	43	2	628	456	6.40835	99.5633	15.6115	2.68e-08	0.000541463	4.9e-07	17	16	2	0.000274658	0.00234985
group_7591		hypothetical protein	43	2	628	456	6.40835	99.5633	15.6115	2.68e-08	0.000541463	4.9e-07	16	15	2	0.000518799	0.00418091
group_3924		hypothetical protein	42	2	629	456	6.25931	99.5633	15.2242	4.73e-08	0.000955049	8.42e-07	17	16	2	0.000274658	0.00234985
cwlC_2		Sporulation-specific N-acetylmuramoyl-L-alanine amidase	42	2	629	456	6.25931	99.5633	15.2242	4.73e-08	0.000955049	8.42e-07	15	14	2	0.000976563	0.00738525
group_2483		hypothetical protein	60	3	611	455	8.94188	99.345	14.8936	4.82e-11	9.73e-07	1.12e-09	13	10	3	0.0922852	0.0922852
dpnM		Modification methylase DpnIIA	106	6	565	452	15.7973	98.69	14.1333	7.15e-19	1.44e-14	2.9e-17	11	6	5	1	1
sdrD_2		Pesticidal crystal protein Cry22Aa	428	52	243	406	63.7854	88.6463	13.7518	6.84e-75	1.38e-70	1.38e-70	16	12	8	0.0768127	1
group_7686		hypothetical protein	129	8	542	450	19.225	98.2533	13.3879	1.67e-22	3.38e-18	8.91e-21	24	18	8	0.0226558	0.15159
group_12258		hypothetical protein	54	3	617	455	8.04769	99.345	13.2739	8.66e-10	1.75e-05	1.83e-08	12	10	3	0.0385742	0.145996
group_7685		hypothetical protein	128	8	543	450	19.076	98.2533	13.2597	3.05e-22	6.15e-18	1.6e-20	23	17	8	0.0346897	0.21004
group_12167		hypothetical protein	70	4	601	454	10.4322	99.1266	13.2196	2.72e-12	5.49e-08	6.85e-11	24	21	4	0.000277162	0.00154388
group_5209	yxlF_2	putative ABC transporter ATP-binding protein YxlF	150	10	521	448	22.3547	97.8166	12.8983	9.09e-26	1.83e-21	8.57e-24	6	5	2	0.21875	0.6875
group_12168		hypothetical protein	52	3	619	455	7.74963	99.345	12.741	2.77e-09	5.59e-05	5.57e-08	20	17	3	0.00257683	0.00257683
group_5384		hypothetical protein	35	2	636	456	5.2161	99.5633	12.5472	1.44e-06	0.0290636	2.19e-05	15	13	2	0.00738525	0.00738525
group_12402		hypothetical protein	35	2	636	456	5.2161	99.5633	12.5472	1.44e-06	0.0290636	2.19e-05	19	18	2	7.63e-05	0.000728607
group_3954		hypothetical protein	133	9	538	449	19.8212	98.0349	12.3331	1.37e-22	2.76e-18	7.33e-21	23	17	9	0.0346897	0.404873
group_3811	mccF	hypothetical protein	154	11	517	447	22.9508	97.5983	12.1044	6.85e-26	1.38e-21	6.57e-24	12	9	3	0.145996	0.145996
group_1067		hypothetical protein	79	5	592	453	11.7735	98.9083	12.0902	1.3e-13	2.62e-09	3.57e-12	9	5	4	1	1
cadA		putative cadmium-transporting ATPase	430	59	241	399	64.0835	87.1179	12.0662	1.48e-70	2.99e-66	1.5e-66	30	17	18	0.361595	0.584665
group_4262		hypothetical protein	237	20	434	438	35.3204	95.6332	11.9592	1.25e-39	2.53e-35	3.66e-37	7	7	3	0.015625	1
group_229		hypothetical protein	78	5	593	453	11.6244	98.9083	11.917	2.3e-13	4.63e-09	6.22e-12	20	15	5	0.0413895	0.0413895
cadC		Cadmium resistance transcriptional regulatory protein CadC	430	60	241	398	64.0835	86.8996	11.8354	1.09e-69	2.21e-65	7.36e-66	29	16	18	0.264931	0.711071
hin_2		DNA-invertase hin	427	60	244	398	63.6364	86.8996	11.6083	1.07e-68	2.15e-64	5.37e-65	29	16	18	0.264931	0.711071
group_304	inlA_3	Internalin-A	366	43	305	415	54.5455	90.6114	11.5814	5.91e-60	1.19e-55	7.45e-57	40	21	22	0.635828	0.874629
group_2347	spkB	Serine/threonine-protein kinase B	76	5	595	453	11.3264	98.9083	11.5724	7.39e-13	1.49e-08	1.93e-11	18	14	5	0.0308838	0.0962524
group_4462		hypothetical protein	328	35	343	423	48.8823	92.3581	11.5572	8.52e-54	1.72e-49	7.81e-51	55	37	25	0.0144538	0.590053
clpC_1		putative ATP-dependent Clp protease ATP-binding subunit	378	46	293	412	56.3338	89.9563	11.5548	9.86e-62	1.99e-57	1.99e-58	25	17	12	0.107752	1
immR_1		HTH-type transcriptional regulator ImmR	293	29	378	429	43.6662	93.6681	11.4666	3.35e-48	6.75e-44	1.99e-45	57	39	23	0.00750818	0.18485
group_4958		hypothetical protein	425	60	246	398	63.3383	86.8996	11.46	7.5e-68	1.51e-63	3.03e-64	29	16	18	0.264931	0.711071
group_5980		hypothetical protein	230	20	441	438	34.2772	95.6332	11.4218	9.52e-38	1.92e-33	1.9e-35	10	7	5	0.34375	1
group_705	rsbRD_1	RsbT co-antagonist protein RsbRD	157	12	514	446	23.3979	97.3799	11.3525	9.25e-26	1.87e-21	8.67e-24	16	11	5	0.210114	0.210114
tnpR		Transposon Tn3 resolvase	373	46	298	412	55.5887	89.9563	11.2107	4.29e-60	8.65e-56	6.18e-57	23	15	12	0.21004	1
group_6394		hypothetical protein	373	46	298	412	55.5887	89.9563	11.2107	4.29e-60	8.65e-56	6.18e-57	23	15	12	0.21004	1
group_3436		hypothetical protein	46	3	625	455	6.85544	99.345	11.1627	4.62e-08	0.000931257	8.23e-07	19	17	3	0.000728607	0.00442505
group_4794		hypothetical protein	46	3	625	455	6.85544	99.345	11.1627	4.62e-08	0.000931257	8.23e-07	19	17	3	0.000728607	0.00442505
group_4582		hypothetical protein	46	3	625	455	6.85544	99.345	11.1627	4.62e-08	0.000931257	8.23e-07	19	17	3	0.000728607	0.00442505
group_134	spkB	Serine/threonine-protein kinase B	45	3	626	455	6.70641	99.345	10.9026	8.12e-08	0.00163751	1.41e-06	23	20	3	0.000488281	0.000488281
group_3673		hypothetical protein	406	57	265	401	60.5067	87.5546	10.7783	2.46e-63	4.96e-59	8.27e-60	12	9	7	0.145996	0.774414
group_5049		hypothetical protein	404	57	267	401	60.2086	87.5546	10.6449	1.64e-62	3.31e-58	4.72e-59	13	9	8	0.266846	0.581055
group_5381		hypothetical protein	43	3	628	455	6.40835	99.345	10.3848	2.58e-07	0.00520163	4.28e-06	17	15	3	0.00234985	0.0127258
group_4934		hypothetical protein	258	26	413	432	38.4501	94.3231	10.3796	1.6e-40	3.23e-36	5.47e-38	49	32	21	0.0443842	0.391603
group_3958		hypothetical protein	356	45	315	413	53.0551	90.1747	10.3723	2.88e-55	5.8e-51	2.9e-52	26	13	18	0.0755187	1
group_4061		hypothetical protein	56	4	615	454	8.34575	99.1266	10.335	2.53e-09	5.09e-05	5.09e-08	18	17	4	0.000144958	0.0308838
group_4964		hypothetical protein	394	56	277	402	58.7183	87.7729	10.2107	4.94e-60	9.97e-56	6.65e-57	30	13	20	0.0987371	0.584665
group_7401		hypothetical protein	389	55	282	403	57.9732	87.9913	10.1075	5.21e-59	1.05e-54	6.18e-56	35	13	24	0.0409596	0.175465
group_884	smc_1	Chromosome partition protein Smc	195	18	476	440	29.0611	96.0699	10.014	2.45e-30	4.94e-26	3.07e-28	19	7	13	0.167068	0.359283
group_1803		hypothetical protein	304	35	367	423	45.3055	92.3581	10.0111	6.38e-47	1.29e-42	3.07e-44	21	14	9	0.189247	0.663624
group_7611		hypothetical protein	288	32	383	426	42.921	93.0131	10.0104	2.22e-44	4.48e-40	9.33e-42	31	22	9	0.0294494	0.0294494
mazF		Endoribonuclease MazF	309	36	362	422	46.0507	92.1397	10.006	1.92e-47	3.86e-43	1.04e-44	19	15	7	0.0192108	0.359283
chpS		Antitoxin ChpS	309	36	362	422	46.0507	92.1397	10.006	1.92e-47	3.86e-43	1.04e-44	19	15	7	0.0192108	0.359283
group_3437		Iron-sulfur cluster carrier protein	354	46	317	412	52.7571	89.9563	10.0019	6.24e-54	1.26e-49	6e-51	29	14	18	0.264931	1
soj_1		Chromosome-partitioning ATPase Soj	287	32	384	426	42.772	93.0131	9.94971	4.9e-44	9.89e-40	2.02e-41	31	22	9	0.0294494	0.0294494
tsf_2		Elongation factor Ts	308	36	363	422	45.9016	92.1397	9.94613	2.33e-47	4.69e-43	1.2e-44	19	15	7	0.0192108	0.359283
group_6392		hypothetical protein	308	36	363	422	45.9016	92.1397	9.94613	2.33e-47	4.69e-43	1.2e-44	19	15	7	0.0192108	0.359283
group_6233		hypothetical protein	411	63	260	395	61.2519	86.2445	9.91117	6.65e-61	1.34e-56	1.22e-57	57	30	36	0.0627367	0.791366
group_7609		hypothetical protein	307	36	364	422	45.7526	92.1397	9.8866	4.76e-47	9.61e-43	2.34e-44	18	14	7	0.0308838	0.480682
group_685	radD	Putative DNA repair helicase RadD	41	3	630	455	6.11028	99.345	9.87037	4.42e-07	0.00891203	7.08e-06	16	13	3	0.0212708	0.0212708
group_5364		hypothetical protein	320	39	351	419	47.69	91.4847	9.79473	9.88e-49	1.99e-44	6.23e-46	32	24	11	0.00700037	0.110184
group_5299	licC_2	Lichenan permease IIC component	260	28	411	430	38.7481	93.8865	9.71498	1.3e-39	2.63e-35	3.75e-37	12	8	6	0.387695	1
group_7408		hypothetical protein	174	16	497	442	25.9314	96.5066	9.67153	9.24e-27	1.86e-22	9.32e-25	9	5	6	0.507812	1
group_7405		hypothetical protein	174	16	497	442	25.9314	96.5066	9.67153	9.24e-27	1.86e-22	9.32e-25	9	5	6	0.507812	1
group_5924	xerC_2	Tyrosine recombinase XerC	174	16	497	442	25.9314	96.5066	9.67153	9.24e-27	1.86e-22	9.32e-25	9	5	6	0.507812	1
arsD		Arsenical resistance operon trans-acting repressor ArsD	174	16	497	442	25.9314	96.5066	9.67153	9.24e-27	1.86e-22	9.32e-25	9	5	6	0.507812	1
group_7406		hypothetical protein	174	16	497	442	25.9314	96.5066	9.67153	9.24e-27	1.86e-22	9.32e-25	9	5	6	0.507812	1
group_7414	sdpR	Transcriptional repressor SdpR	174	16	497	442	25.9314	96.5066	9.67153	9.24e-27	1.86e-22	9.32e-25	9	5	6	0.507812	1
acr3		Arsenical-resistance protein Acr3	174	16	497	442	25.9314	96.5066	9.67153	9.24e-27	1.86e-22	9.32e-25	9	5	6	0.507812	1
arsC_2		Glutaredoxin arsenate reductase	174	16	497	442	25.9314	96.5066	9.67153	9.24e-27	1.86e-22	9.32e-25	9	5	6	0.507812	1
xerC_2		Tyrosine recombinase XerC	174	16	497	442	25.9314	96.5066	9.67153	9.24e-27	1.86e-22	9.32e-25	9	5	6	0.507812	1
group_7409	dinB_2	DNA polymerase IV	174	16	497	442	25.9314	96.5066	9.67153	9.24e-27	1.86e-22	9.32e-25	9	5	6	0.507812	1
group_7407		hypothetical protein	174	16	497	442	25.9314	96.5066	9.67153	9.24e-27	1.86e-22	9.32e-25	9	5	6	0.507812	1
arsA		Arsenical pump-driving ATPase	174	16	497	442	25.9314	96.5066	9.67153	9.24e-27	1.86e-22	9.32e-25	9	5	6	0.507812	1
group_5434		hypothetical protein	173	16	498	442	25.7824	96.5066	9.59664	1.74e-26	3.51e-22	1.73e-24	36	24	14	0.0652453	0.242985
group_6393		hypothetical protein	302	36	369	422	45.0075	92.1397	9.5938	1.2e-45	2.42e-41	5.16e-43	18	12	9	0.237885	1
group_5873		hypothetical protein	258	28	413	430	38.4501	93.8865	9.59357	3.1e-39	6.25e-35	8.68e-37	43	28	19	0.065994	0.542384
group_2955		hypothetical protein	380	55	291	403	56.6319	87.9913	9.56826	3.81e-56	7.69e-52	4.05e-53	59	32	36	0.117477	0.602923
group_1923	kdpD	Sensor protein KdpD	172	16	499	442	25.6334	96.5066	9.52204	3.32e-26	6.7e-22	3.25e-24	13	6	9	0.266846	1
group_7576		hypothetical protein	238	25	433	433	35.4694	94.5415	9.52	4.21e-36	8.48e-32	7.71e-34	5	4	2	0.375	1
group_3068		hypothetical protein	75	6	596	452	11.1773	98.69	9.47987	6.19e-12	1.25e-07	1.53e-10	18	14	4	0.0308838	0.0308838
group_4584		hypothetical protein	237	25	434	433	35.3204	94.5415	9.45816	8.26e-36	1.67e-31	1.49e-33	8	6	4	0.289062	1
group_7563		hypothetical protein	230	24	441	434	34.2772	94.7598	9.43122	1.39e-34	2.81e-30	2.38e-32	9	5	4	1	1
group_2257		hypothetical protein	216	22	455	436	32.1908	95.1965	9.40819	1.6e-32	3.24e-28	2.57e-30	18	8	11	0.480682	0.814529
group_3335		hypothetical protein	339	45	332	413	50.5216	90.1747	9.37129	4.68e-50	9.44e-46	3.25e-47	59	35	31	0.192526	0.794844
group_3623		hypothetical protein	398	62	273	396	59.3145	86.4629	9.31159	2.85e-57	5.75e-53	3.19e-54	30	12	21	0.0427739	0.361595
group_2667		hypothetical protein	84	7	587	451	12.5186	98.4716	9.21976	5.07e-13	1.02e-08	1.35e-11	19	13	7	0.167068	0.359283
group_5905		hypothetical protein	370	54	301	404	55.1416	88.2096	9.19651	1.28e-53	2.58e-49	1.12e-50	27	12	18	0.122078	0.701108
group_5358	iap_2	putative endopeptidase p60	263	30	408	428	39.1952	93.4498	9.19641	4.72e-39	9.52e-35	1.27e-36	20	15	7	0.0413895	0.263176
ydeA		putative protease YdeA	239	26	432	432	35.6185	94.3231	9.19231	1.63e-35	3.28e-31	2.88e-33	7	5	3	0.453125	1
group_5904		hypothetical protein	369	54	302	404	54.9925	88.2096	9.14128	2.89e-53	5.84e-49	2.24e-50	27	12	18	0.122078	0.701108
group_4187		hypothetical protein	369	54	302	404	54.9925	88.2096	9.14128	2.89e-53	5.84e-49	2.24e-50	27	12	18	0.122078	0.701108
group_7400		hypothetical protein	369	54	302	404	54.9925	88.2096	9.14128	2.89e-53	5.84e-49	2.24e-50	27	12	18	0.122078	0.701108
group_6350		hypothetical protein	262	30	409	428	39.0462	93.4498	9.13904	9.73e-39	1.96e-34	2.52e-36	19	14	7	0.0635681	0.359283
group_3611		hypothetical protein	231	25	440	433	34.4262	94.5415	9.093	2.73e-34	5.51e-30	4.63e-32	47	32	19	0.0186238	0.24296
topB_1		DNA topoisomerase 3	261	30	410	428	38.8972	93.4498	9.08195	2.05e-38	4.13e-34	4.44e-36	20	14	8	0.115318	0.503445
qacC		Quaternary ammonium compound-resistance protein QacC	277	33	394	425	41.2817	92.7948	9.05438	8.59e-41	1.73e-36	3.09e-38	23	16	9	0.0931396	0.404873
group_3400		hypothetical protein	266	31	405	427	39.6423	93.2314	9.04675	4.19e-39	8.46e-35	1.14e-36	21	15	8	0.0783539	0.38331
slmA		Nucleoid occlusion factor SlmA	271	32	400	426	40.3875	93.0131	9.01922	8.54e-40	1.72e-35	2.53e-37	18	13	7	0.0962524	0.480682
blaR1		Regulatory protein BlaR1	472	96	199	362	70.3428	79.0393	8.94389	3.01e-62	6.07e-58	7.59e-59	15	10	12	0.0351562	0.301758
group_750	psiE	hypothetical protein	49	4	622	454	7.30253	99.1266	8.94132	6.92e-08	0.00139673	1.21e-06	22	21	4	1.1e-05	0.00434351
group_6494		hypothetical protein	49	4	622	454	7.30253	99.1266	8.94132	6.92e-08	0.00139673	1.21e-06	14	11	4	0.057373	0.179565
group_7581		hypothetical protein	222	24	449	434	33.0849	94.7598	8.94098	8.98e-33	1.81e-28	1.48e-30	7	3	4	1	1
group_6437		hypothetical protein	179	18	492	440	26.6766	96.0699	8.89341	2.37e-26	4.79e-22	2.35e-24	36	23	17	0.132498	0.867939
group_4362		hypothetical protein	473	97	198	361	70.4918	78.821	8.89061	3.82e-62	7.71e-58	8.56e-59	13	9	11	0.0224609	0.266846
group_6352		Type IV secretion system protein VirB11	263	31	408	427	39.1952	93.2314	8.87895	1.94e-38	3.91e-34	4.25e-36	20	14	8	0.115318	0.503445
group_6349		hypothetical protein	263	31	408	427	39.1952	93.2314	8.87895	1.94e-38	3.91e-34	4.25e-36	20	14	8	0.115318	0.503445
group_7572		hypothetical protein	263	31	408	427	39.1952	93.2314	8.87895	1.94e-38	3.91e-34	4.25e-36	20	14	8	0.115318	0.503445
group_7571		hypothetical protein	263	31	408	427	39.1952	93.2314	8.87895	1.94e-38	3.91e-34	4.25e-36	20	14	8	0.115318	0.503445
group_7575		hypothetical protein	263	31	408	427	39.1952	93.2314	8.87895	1.94e-38	3.91e-34	4.25e-36	20	14	8	0.115318	0.503445
group_7574		hypothetical protein	263	31	408	427	39.1952	93.2314	8.87895	1.94e-38	3.91e-34	4.25e-36	20	14	8	0.115318	0.503445
group_7573		hypothetical protein	263	31	408	427	39.1952	93.2314	8.87895	1.94e-38	3.91e-34	4.25e-36	20	14	8	0.115318	0.503445
group_5362		hypothetical protein	263	31	408	427	39.1952	93.2314	8.87895	1.94e-38	3.91e-34	4.25e-36	20	14	8	0.115318	0.503445
group_6351		hypothetical protein	263	31	408	427	39.1952	93.2314	8.87895	1.94e-38	3.91e-34	4.25e-36	20	14	8	0.115318	0.503445
group_7568		hypothetical protein	263	31	408	427	39.1952	93.2314	8.87895	1.94e-38	3.91e-34	4.25e-36	20	14	8	0.115318	0.503445
group_7569		hypothetical protein	263	31	408	427	39.1952	93.2314	8.87895	1.94e-38	3.91e-34	4.25e-36	20	14	8	0.115318	0.503445
group_7564		hypothetical protein	263	31	408	427	39.1952	93.2314	8.87895	1.94e-38	3.91e-34	4.25e-36	20	14	8	0.115318	0.503445
group_6348		hypothetical protein	263	31	408	427	39.1952	93.2314	8.87895	1.94e-38	3.91e-34	4.25e-36	20	14	8	0.115318	0.503445
group_7570		hypothetical protein	263	31	408	427	39.1952	93.2314	8.87895	1.94e-38	3.91e-34	4.25e-36	20	14	8	0.115318	0.503445
group_6390		hypothetical protein	262	31	409	427	39.0462	93.2314	8.82357	3.82e-38	7.71e-34	7.87e-36	21	14	9	0.189247	0.663624
group_7607		hypothetical protein	262	31	409	427	39.0462	93.2314	8.82357	3.82e-38	7.71e-34	7.87e-36	21	14	9	0.189247	0.663624
group_7566		hypothetical protein	262	31	409	427	39.0462	93.2314	8.82357	3.82e-38	7.71e-34	7.87e-36	19	13	8	0.167068	0.647606
group_7567		hypothetical protein	262	31	409	427	39.0462	93.2314	8.82357	3.82e-38	7.71e-34	7.87e-36	21	14	9	0.189247	0.663624
group_4558		hypothetical protein	261	31	410	427	38.8972	93.2314	8.76845	7.66e-38	1.54e-33	1.56e-35	20	13	9	0.263176	0.823803
group_7561		hypothetical protein	219	24	452	434	32.6379	94.7598	8.76162	6.39e-32	1.29e-27	9.41e-30	37	27	13	0.00763208	0.0988717
pipB		Secreted effector protein PipB	48	4	623	454	7.1535	99.1266	8.74478	1.22e-07	0.0024552	2.08e-06	13	11	4	0.0224609	0.266846
group_3174		hypothetical protein	145	14	526	444	21.6095	96.9432	8.74253	1.81e-21	3.65e-17	8.69e-20	40	31	13	0.000679548	0.0384773
group_7560		hypothetical protein	212	23	459	435	31.5946	94.9782	8.73544	5.23e-31	1.05e-26	6.85e-29	39	28	15	0.0094753	0.199591
group_6613		hypothetical protein	59	5	612	453	8.79285	98.9083	8.73431	3.76e-09	7.58e-05	7.45e-08	22	17	5	0.0169005	0.0169005
group_1157		hypothetical protein	169	17	502	441	25.1863	96.2882	8.73318	9.2e-25	1.86e-20	5.82e-23	21	7	14	0.189247	0.189247
group_7582		hypothetical protein	271	33	400	425	40.3875	92.7948	8.72538	3.43e-39	6.92e-35	9.48e-37	19	12	8	0.359283	0.647606
blaI		Penicillinase repressor	470	97	201	361	70.0447	78.821	8.70236	7.56e-61	1.53e-56	1.27e-57	16	9	14	0.00418091	0.803619
group_5360		hypothetical protein	254	30	417	428	37.8539	93.4498	8.69001	8.42e-37	1.7e-32	1.59e-34	20	13	9	0.263176	0.823803
group_5359		hypothetical protein	259	31	412	427	38.5991	93.2314	8.65902	3.25e-37	6.55e-33	6.36e-35	22	13	11	0.523467	1
traG		Conjugal transfer protein TraG	259	31	412	427	38.5991	93.2314	8.65902	3.25e-37	6.55e-33	6.36e-35	22	13	11	0.523467	1
group_3932		hypothetical protein	89	8	582	450	13.2638	98.2533	8.6018	2.16e-13	4.37e-09	5.88e-12	19	14	7	0.0635681	0.359283
group_7688		hypothetical protein	89	8	582	450	13.2638	98.2533	8.6018	2.16e-13	4.37e-09	5.88e-12	16	11	6	0.210114	0.454498
group_658		hypothetical protein	47	4	624	454	7.00447	99.1266	8.54888	2.16e-07	0.00434993	3.59e-06	21	18	3	0.00148964	0.00148964
group_5376		hypothetical protein	158	16	513	442	23.5469	96.5066	8.50828	6.29e-23	1.27e-18	3.45e-21	10	7	4	0.34375	0.753906
group_140	spkB	hypothetical protein	68	6	603	452	10.1341	98.69	8.4953	1.79e-10	3.62e-06	3.98e-09	26	21	6	0.00249392	0.00935531
xerD_2		Tyrosine recombinase XerD	227	26	444	432	33.8301	94.3231	8.4948	1.6e-32	3.23e-28	2.57e-30	29	15	16	0.711071	1
mngB_3		Mannosylglycerate hydrolase	57	5	614	453	8.49478	98.9083	8.41075	6.33e-09	0.000127652	1.22e-07	17	14	3	0.0127258	0.0127258
group_7384		hypothetical protein	115	11	556	447	17.1386	97.5983	8.405	8.37e-17	1.69e-12	2.78e-15	31	24	10	0.00332689	0.0707555
group_636		hypothetical protein	351	53	320	405	52.31	88.4279	8.38178	1.53e-48	3.09e-44	9.36e-46	33	12	23	0.035082	0.162756
xerD_3		Tyrosine recombinase XerD	218	25	453	433	32.4888	94.5415	8.33501	4.8e-31	9.69e-27	6.38e-29	29	15	15	1	1
bspRIM		Modification methylase BspRI	224	26	447	432	33.383	94.3231	8.32628	6.67e-32	1.34e-27	9.67e-30	8	3	5	0.726562	0.726562
group_1605		hypothetical protein	288	38	383	420	42.921	91.7031	8.31112	2.83e-40	5.71e-36	9.06e-38	45	26	25	0.371298	0.551484
group_6365		hypothetical protein	56	5	615	453	8.34575	98.9083	8.24976	1.07e-08	0.000216248	2.03e-07	31	28	4	4.65e-06	3.4e-05
group_5433		hypothetical protein	146	15	525	443	21.7586	96.7249	8.21308	7.32e-21	1.48e-16	3.34e-19	30	21	14	0.0427739	0.855536
group_639		hypothetical protein	358	56	313	402	53.3532	87.7729	8.21063	9.25e-49	1.87e-44	6.02e-46	35	11	26	0.00598812	0.0409596
epsJ_4		putative glycosyltransferase EpsJ	271	35	400	423	40.3875	92.3581	8.18807	8.66e-38	1.75e-33	1.75e-35	25	11	16	0.229523	0.690038
group_2785		hypothetical protein	239	29	432	429	35.6185	93.6681	8.18415	1.74e-33	3.51e-29	2.9e-31	63	41	23	0.022575	0.0429565
group_4962		hypothetical protein	316	45	355	413	47.0939	90.1747	8.16951	2.03e-43	4.09e-39	8.17e-41	41	21	24	0.348889	1
group_2154		hypothetical protein	168	18	503	440	25.0373	96.0699	8.16435	6.6e-24	1.33e-19	3.86e-22	24	10	16	0.15159	0.541256
inlA_2		Internalin-A	391	67	280	391	58.2712	85.3712	8.14931	6.29e-52	1.27e-47	4.7e-49	32	18	20	0.215327	0.596615
group_7383		hypothetical protein	112	11	559	447	16.6915	97.5983	8.14181	2.66e-16	5.36e-12	8.61e-15	33	25	11	0.00455138	0.0801433
group_7606		hypothetical protein	167	18	504	440	24.8882	96.0699	8.09965	1.23e-23	2.48e-19	7.12e-22	11	8	4	0.226562	0.548828
group_3047		hypothetical protein	65	6	606	452	9.68703	98.69	8.08031	9.32e-10	1.88e-05	1.96e-08	22	17	6	0.0169005	0.0524788
bglB_2		Beta-glucosidase BoGH3B	144	15	527	443	21.4605	96.7249	8.06983	1.35e-20	2.73e-16	6.12e-19	18	6	12	0.237885	0.237885
group_2184		hypothetical protein	128	13	543	445	19.076	97.1616	8.06913	2.05e-18	4.15e-14	7.93e-17	43	33	12	0.000606107	0.00540157
group_6358		hypothetical protein	231	28	440	430	34.4262	93.8865	8.0625	2.91e-32	5.88e-28	4.45e-30	6	5	3	0.21875	1
group_12249	slmA	Nucleoid occlusion factor SlmA	111	11	560	447	16.5425	97.5983	8.05471	4.64e-16	9.37e-12	1.49e-14	21	19	5	0.000221252	0.0266037
group_5374		hypothetical protein	230	28	441	430	34.2772	93.8865	8.00939	5.6e-32	1.13e-27	8.31e-30	6	5	3	0.21875	1
group_779		hypothetical protein	193	22	478	436	28.763	95.1965	8.0019	4.48e-27	9.05e-23	4.92e-25	41	27	17	0.0595839	0.348889
group_5119		hypothetical protein	165	18	506	440	24.5902	96.0699	7.97101	2.52e-23	5.08e-19	1.42e-21	13	7	9	0.266846	1
ebrB		Multidrug resistance protein EbrB	110	11	561	447	16.3934	97.5983	7.96791	8.2e-16	1.65e-11	2.56e-14	21	19	5	0.000221252	0.0266037
group_4014	hin_2	hypothetical protein	110	11	561	447	16.3934	97.5983	7.96791	8.2e-16	1.65e-11	2.56e-14	21	19	5	0.000221252	0.0266037
group_12248	qacC	Quaternary ammonium compound-resistance protein QacC	110	11	561	447	16.3934	97.5983	7.96791	8.2e-16	1.65e-11	2.56e-14	21	19	5	0.000221252	0.0266037
group_755	sdrD_2	hypothetical protein	157	17	514	441	23.3979	96.2882	7.92367	4.39e-22	8.86e-18	2.27e-20	26	14	13	0.845019	1
group_2243		hypothetical protein	134	14	537	444	19.9702	96.9432	7.91381	4.37e-19	8.81e-15	1.83e-17	41	33	13	0.000112221	0.0275332
kptA		RNA 2'-phosphotransferase	237	30	434	428	35.3204	93.4498	7.79078	2.42e-32	4.87e-28	3.75e-30	7	6	4	0.125	1
group_1817	dinB_1	DNA polymerase IV	312	46	359	412	46.4978	89.9563	7.78394	7.59e-42	1.53e-37	2.95e-39	43	21	26	0.222053	1
group_1035		hypothetical protein	43	4	628	454	6.40835	99.1266	7.7715	1.02e-06	0.0205579	1.59e-05	32	30	4	2.46e-07	1.93e-05
group_6359		hypothetical protein	231	29	440	429	34.4262	93.6681	7.76638	1.14e-31	2.3e-27	1.6e-29	9	5	6	0.507812	1
group_5401		hypothetical protein	225	28	446	430	33.532	93.8865	7.74744	8.38e-31	1.69e-26	1.07e-28	8	3	5	0.726562	0.726562
group_2403		hypothetical protein	90	9	581	449	13.4128	98.0349	7.72806	5.07e-13	1.02e-08	1.35e-11	16	10	8	0.454498	1
group_3034		hypothetical protein	139	15	532	443	20.7154	96.7249	7.71642	2.63e-19	5.3e-15	1.11e-17	14	7	8	0.790527	1
group_59	cwlK_1	Peptidoglycan L-alanyl-D-glutamate endopeptidase CwlK	62	6	609	452	9.23994	98.69	7.6694	2.85e-09	5.74e-05	5.71e-08	30	25	6	0.000324914	0.00143091
group_1417		hypothetical protein	152	17	519	441	22.6528	96.2882	7.59742	5.05e-21	1.02e-16	2.34e-19	46	34	14	0.00164149	0.0113516
group_1228		hypothetical protein	42	4	629	454	6.25931	99.1266	7.5787	1.74e-06	0.0350643	2.6e-05	23	19	4	0.00259948	0.00259948
group_517		hypothetical protein	137	15	534	443	20.4173	96.7249	7.5769	4.76e-19	9.6e-15	1.99e-17	16	8	9	0.803619	1
group_3836		hypothetical protein	61	6	610	452	9.09091	98.69	7.53333	4.77e-09	9.63e-05	9.38e-08	21	19	4	0.000221252	0.00719738
group_6492		hypothetical protein	88	9	583	449	13.1148	98.0349	7.5304	1.48e-12	2.98e-08	3.81e-11	19	13	8	0.167068	0.647606
group_6361		hypothetical protein	237	31	434	427	35.3204	93.2314	7.52185	8.49e-32	1.71e-27	1.22e-29	6	5	4	0.21875	0.6875
group_7586		hypothetical protein	237	31	434	427	35.3204	93.2314	7.52185	8.49e-32	1.71e-27	1.22e-29	6	5	4	0.21875	0.6875
pre		Plasmid recombination enzyme	60	6	611	452	8.94188	98.69	7.39771	8.06e-09	0.000162678	1.54e-07	21	17	6	0.00719738	0.0783539
rhsC		Putative deoxyribonuclease RhsC	229	30	442	428	34.1282	93.4498	7.39155	1.5e-30	3.02e-26	1.9e-28	13	6	10	0.0922852	1
group_7584		hypothetical protein	234	31	437	427	34.8733	93.2314	7.37566	6.31e-31	1.27e-26	8.16e-29	7	5	5	0.453125	0.453125
group_7585		hypothetical protein	234	31	437	427	34.8733	93.2314	7.37566	6.31e-31	1.27e-26	8.16e-29	8	4	6	0.289062	1
group_6614	qacC	Quaternary ammonium compound-resistance protein QacC	59	6	612	452	8.79285	98.69	7.26253	1.37e-08	0.00027675	2.57e-07	21	17	6	0.00719738	0.0783539
group_3440		hypothetical protein	274	40	397	418	40.8346	91.2664	7.21234	1.89e-35	3.81e-31	3.31e-33	50	31	27	0.11892	0.671811
group_259		hypothetical protein	203	26	468	432	30.2534	94.3231	7.2071	8.04e-27	1.62e-22	8.63e-25	48	32	20	0.0293049	0.312327
group_1959		hypothetical protein	379	70	292	388	56.4829	84.7162	7.19432	1.14e-46	2.29e-42	5.21e-44	75	43	39	0.248046	0.817554
group_68	cwlK_1	Peptidoglycan L-alanyl-D-glutamate endopeptidase CwlK	76	8	595	450	11.3264	98.2533	7.18487	9.65e-11	1.95e-06	2.19e-09	17	12	6	0.143463	0.332306
group_12246		hypothetical protein	100	11	571	447	14.9031	97.5983	7.1167	1.38e-13	2.79e-09	3.79e-12	19	17	5	0.000728607	0.0635681
group_1388		hypothetical protein	158	19	513	439	23.5469	95.8515	7.11624	5.66e-21	1.14e-16	2.61e-19	25	9	17	0.107752	0.229523
group_1269		hypothetical protein	327	54	344	404	48.7332	88.2096	7.11176	3.89e-41	7.84e-37	1.45e-38	72	41	38	0.288784	0.723948
group_4575		hypothetical protein	242	34	429	424	36.0656	92.5764	7.03469	4.16e-31	8.4e-27	5.56e-29	12	4	9	0.145996	0.387695
group_12263		hypothetical protein	57	6	614	452	8.49478	98.69	6.99349	4.06e-08	0.000819027	7.28e-07	21	16	6	0.0266037	0.0783539
group_1762		hypothetical protein	48	5	623	453	7.1535	98.9083	6.98042	4.5e-07	0.00907708	7.21e-06	17	14	5	0.0127258	0.143463
group_3167		hypothetical protein	293	46	378	412	43.6662	89.9563	6.94249	9.42e-37	1.9e-32	1.76e-34	59	33	34	0.297595	0.434993
group_4961		hypothetical protein	174	22	497	436	25.9314	95.1965	6.93836	9.56e-23	1.93e-18	5.18e-21	47	34	16	0.00308768	0.0399861
group_3414		hypothetical protein	197	26	474	432	29.3592	94.3231	6.90555	1.87e-25	3.77e-21	1.47e-23	26	14	14	0.845019	0.845019
group_6368		hypothetical protein	134	16	537	442	19.9702	96.5066	6.89339	9.47e-18	1.91e-13	3.4e-16	25	12	16	0.229523	1
group_953		hypothetical protein	154	19	517	439	22.9508	95.8515	6.88242	3.42e-20	6.91e-16	1.53e-18	27	11	17	0.247789	0.442068
group_396		hypothetical protein	299	48	372	410	44.5604	89.5197	6.86548	5e-37	1.01e-32	9.56e-35	59	37	28	0.0674446	0.794844
group_7603		hypothetical protein	172	22	499	436	25.6334	95.1965	6.83112	3.07e-22	6.19e-18	1.6e-20	22	9	13	0.523467	0.523467
group_5377		hypothetical protein	153	19	518	439	22.8018	95.8515	6.82453	6.04e-20	1.22e-15	2.66e-18	16	8	8	1	1
group_3417		hypothetical protein	47	5	624	453	7.00447	98.9083	6.82404	7.58e-07	0.0152941	1.2e-05	17	14	5	0.0127258	0.143463
group_6631		hypothetical protein	47	5	624	453	7.00447	98.9083	6.82404	7.58e-07	0.0152941	1.2e-05	9	7	3	0.179688	0.507812
group_4718	yhdJ	DNA adenine methyltransferase YhdJ	47	5	624	453	7.00447	98.9083	6.82404	7.58e-07	0.0152941	1.2e-05	9	7	3	0.179688	0.507812
group_5578		hypothetical protein	47	5	624	453	7.00447	98.9083	6.82404	7.58e-07	0.0152941	1.2e-05	9	7	3	0.179688	0.507812
rapA_2		hypothetical protein	47	5	624	453	7.00447	98.9083	6.82404	7.58e-07	0.0152941	1.2e-05	9	7	3	0.179688	0.507812
group_2951		hypothetical protein	104	12	567	446	15.4993	97.3799	6.81717	5.35e-14	1.08e-09	1.52e-12	27	20	9	0.0191573	0.122078
group_7379		hypothetical protein	118	14	553	444	17.5857	96.9432	6.76724	1.29e-15	2.61e-11	4.01e-14	41	30	13	0.004324	0.0275332
group_12170		hypothetical protein	88	10	583	448	13.1148	97.8166	6.76226	5.61e-12	1.13e-07	1.39e-10	32	24	10	0.00700037	0.0501025
group_4166		hypothetical protein	145	18	526	440	21.6095	96.0699	6.73849	1.09e-18	2.21e-14	4.38e-17	28	20	10	0.0356981	0.184933
group_3766	malL_2	Oligo-1,6-glucosidase	55	6	616	452	8.19672	98.69	6.72619	7.02e-08	0.00141608	1.23e-06	11	11	2	0.000976563	0.0654297
hindIIIM		Modification methylase HindIII	176	23	495	435	26.2295	94.9782	6.72464	1.67e-22	3.37e-18	8.91e-21	7	5	4	0.453125	1
group_4597		hypothetical protein	151	19	520	439	22.5037	95.8515	6.70941	1.93e-19	3.9e-15	8.37e-18	44	29	17	0.0487668	0.174171
group_7436		hypothetical protein	175	23	496	435	26.0805	94.9782	6.67295	3.06e-22	6.18e-18	1.6e-20	7	5	4	0.453125	1
group_12321		hypothetical protein	46	5	625	453	6.85544	98.9083	6.66816	1.29e-06	0.0259361	1.96e-05	8	6	3	0.289062	0.726562
group_12322		hypothetical protein	46	5	625	453	6.85544	98.9083	6.66816	1.29e-06	0.0259361	1.96e-05	8	6	3	0.289062	0.726562
group_12325		hypothetical protein	46	5	625	453	6.85544	98.9083	6.66816	1.29e-06	0.0259361	1.96e-05	8	6	3	0.289062	0.726562
group_12320		hypothetical protein	46	5	625	453	6.85544	98.9083	6.66816	1.29e-06	0.0259361	1.96e-05	8	6	3	0.289062	0.726562
group_12677		hypothetical protein	46	5	625	453	6.85544	98.9083	6.66816	1.29e-06	0.0259361	1.96e-05	9	9	1	0.00390625	0.0390625
mboIIM		Modification methylase MboII	46	5	625	453	6.85544	98.9083	6.66816	1.29e-06	0.0259361	1.96e-05	8	6	3	0.289062	0.726562
group_6633		hypothetical protein	46	5	625	453	6.85544	98.9083	6.66816	1.29e-06	0.0259361	1.96e-05	8	6	3	0.289062	0.726562
group_12323		hypothetical protein	46	5	625	453	6.85544	98.9083	6.66816	1.29e-06	0.0259361	1.96e-05	8	6	3	0.289062	0.726562
group_12319		hypothetical protein	46	5	625	453	6.85544	98.9083	6.66816	1.29e-06	0.0259361	1.96e-05	8	6	3	0.289062	0.726562
group_12314		hypothetical protein	46	5	625	453	6.85544	98.9083	6.66816	1.29e-06	0.0259361	1.96e-05	8	6	3	0.289062	0.726562
group_12315		hypothetical protein	46	5	625	453	6.85544	98.9083	6.66816	1.29e-06	0.0259361	1.96e-05	8	6	3	0.289062	0.726562
group_6493		hypothetical protein	46	5	625	453	6.85544	98.9083	6.66816	1.29e-06	0.0259361	1.96e-05	13	10	4	0.0922852	0.266846
group_12318		hypothetical protein	46	5	625	453	6.85544	98.9083	6.66816	1.29e-06	0.0259361	1.96e-05	8	6	3	0.289062	0.726562
group_12316		hypothetical protein	46	5	625	453	6.85544	98.9083	6.66816	1.29e-06	0.0259361	1.96e-05	8	6	3	0.289062	0.726562
group_12317		hypothetical protein	46	5	625	453	6.85544	98.9083	6.66816	1.29e-06	0.0259361	1.96e-05	8	6	3	0.289062	0.726562
group_12310		hypothetical protein	46	5	625	453	6.85544	98.9083	6.66816	1.29e-06	0.0259361	1.96e-05	8	6	3	0.289062	0.726562
group_12311		hypothetical protein	46	5	625	453	6.85544	98.9083	6.66816	1.29e-06	0.0259361	1.96e-05	8	6	3	0.289062	0.726562
group_12312		hypothetical protein	46	5	625	453	6.85544	98.9083	6.66816	1.29e-06	0.0259361	1.96e-05	8	6	3	0.289062	0.726562
group_12313	polA_1	DNA polymerase I, thermostable	46	5	625	453	6.85544	98.9083	6.66816	1.29e-06	0.0259361	1.96e-05	8	6	3	0.289062	0.726562
group_3067		hypothetical protein	150	19	521	439	22.3547	95.8515	6.65219	3.52e-19	7.09e-15	1.48e-17	32	20	16	0.215327	1
group_6232		hypothetical protein	109	13	562	445	16.2444	97.1616	6.63906	3.38e-14	6.81e-10	9.61e-13	26	17	13	0.168638	1
group_7382		hypothetical protein	130	16	541	442	19.3741	96.5066	6.63817	9.22e-17	1.86e-12	3.06e-15	26	19	11	0.0289593	0.557197
dgt_1		Deoxyguanosinetriphosphate triphosphohydrolase	227	33	444	425	33.8301	92.7948	6.58443	3.34e-28	6.75e-24	3.92e-26	13	3	12	0.00341797	0.0922852
group_6234		hypothetical protein	129	16	542	442	19.225	96.5066	6.57495	9.79e-17	1.97e-12	3.21e-15	38	29	11	0.00165805	0.013853
group_6235		hypothetical protein	129	16	542	442	19.225	96.5066	6.57495	9.79e-17	1.97e-12	3.21e-15	38	29	11	0.00165805	0.013853
group_7381		hypothetical protein	129	16	542	442	19.225	96.5066	6.57495	9.79e-17	1.97e-12	3.21e-15	26	19	11	0.0289593	0.557197
group_7601		hypothetical protein	173	23	498	435	25.7824	94.9782	6.57019	6.01e-22	1.21e-17	3.01e-20	22	9	13	0.523467	0.523467
group_44		hypothetical protein	167	22	504	436	24.8882	95.1965	6.56674	3.41e-21	6.88e-17	1.6e-19	47	28	21	0.24296	0.560065
group_294		hypothetical protein	310	53	361	405	46.1997	88.4279	6.56196	3.87e-37	7.81e-33	7.51e-35	70	35	42	0.119609	1
group_2235		hypothetical protein	340	62	331	396	50.6706	86.4629	6.56076	4.82e-40	9.71e-36	1.49e-37	69	35	42	0.0911865	1
group_7580		hypothetical protein	254	39	417	419	37.8539	91.4847	6.54406	3.61e-31	7.28e-27	4.88e-29	6	5	4	0.21875	0.6875
group_6436		hypothetical protein	195	27	476	431	29.0611	94.1048	6.53945	2.09e-24	4.21e-20	1.27e-22	38	24	20	0.143307	0.871415
xre		HTH-type transcriptional regulator Xre	178	24	493	434	26.5276	94.7598	6.52907	3.08e-22	6.22e-18	1.61e-20	32	22	13	0.0501025	0.377086
group_4163		hypothetical protein	342	63	329	395	50.9687	86.2445	6.51759	3.63e-40	7.31e-36	1.14e-37	69	35	42	0.0911865	1
group_3116		hypothetical protein	45	5	626	453	6.70641	98.9083	6.51278	2.19e-06	0.0442537	3.25e-05	8	8	1	0.0078125	0.0703125
group_5642		hypothetical protein	45	5	626	453	6.70641	98.9083	6.51278	2.19e-06	0.0442537	3.25e-05	10	10	1	0.00195312	0.0214844
group_1503		hypothetical protein	134	17	537	441	19.9702	96.2882	6.47322	5.62e-17	1.13e-12	1.9e-15	22	12	11	0.831812	1
group_3048		hypothetical protein	77	9	594	449	11.4754	98.0349	6.46708	3.46e-10	6.99e-06	7.57e-09	28	21	8	0.012541	0.0356981
group_746		hypothetical protein	204	29	467	429	30.4024	93.6681	6.46208	2.85e-25	5.76e-21	2.02e-23	38	27	18	0.013853	0.871415
repB		Replication protein RepB	53	6	618	452	7.89866	98.69	6.46063	1.92e-07	0.00387329	3.21e-06	22	17	6	0.0169005	0.0524788
group_1453		hypothetical protein	340	63	331	395	50.6706	86.2445	6.44032	1.44e-39	2.91e-35	4.1e-37	68	34	42	0.0681187	1
group_5356		hypothetical protein	187	26	484	432	27.8689	94.3231	6.41958	4.63e-23	9.35e-19	2.55e-21	17	7	11	0.332306	0.629059
group_2308		hypothetical protein	170	23	501	435	25.3353	94.9782	6.4176	3.29e-21	6.63e-17	1.55e-19	9	5	6	0.507812	1
group_666		hypothetical protein	84	10	587	448	12.5186	97.8166	6.4109	4.53e-11	9.13e-07	1.05e-09	21	14	8	0.189247	0.38331
group_7487		hypothetical protein	175	24	496	434	26.0805	94.7598	6.38021	9.88e-22	1.99e-17	4.86e-20	6	5	3	0.21875	1
group_6057		hypothetical protein	169	23	502	435	25.1863	94.9782	6.36714	5.91e-21	1.19e-16	2.72e-19	8	5	5	0.726562	0.726562
group_2784		hypothetical protein	390	82	281	376	58.1222	82.0961	6.36403	2.07e-43	4.17e-39	8.17e-41	71	36	43	0.0959236	1
group_12403		hypothetical protein	60	7	611	451	8.94188	98.4716	6.32686	2.96e-08	0.000597298	5.4e-07	18	17	3	0.000144958	0.00753784
group_7452		hypothetical protein	495	141	176	317	73.7705	69.214	6.32314	3.09e-47	6.23e-43	1.56e-44	12	11	8	0.00634766	0.387695
group_7480		hypothetical protein	90	11	581	447	13.4128	97.5983	6.29479	1.03e-11	2.08e-07	2.52e-10	23	15	9	0.21004	0.404873
group_1327		hypothetical protein	75	9	596	449	11.1773	98.0349	6.27796	5.77e-10	1.16e-05	1.23e-08	19	12	8	0.359283	0.647606
group_87		hypothetical protein	124	16	547	442	18.4799	96.5066	6.26234	1.49e-15	3.01e-11	4.59e-14	37	25	14	0.047031	0.187742
group_5457		hypothetical protein	155	21	516	437	23.0999	95.4148	6.25092	3.56e-19	7.19e-15	1.5e-17	47	36	16	0.000346001	0.0399861
group_3473		hypothetical protein	110	14	561	444	16.3934	96.9432	6.21849	6.12e-14	1.24e-09	1.73e-12	47	37	14	9.85e-05	0.00794273
recU_1		Holliday junction resolvase RecU	96	12	575	446	14.307	97.3799	6.20522	2.36e-12	4.75e-08	5.99e-11	31	22	10	0.0294494	0.0707555
group_90		hypothetical protein	142	19	529	439	21.1624	95.8515	6.20217	1.15e-17	2.31e-13	4.08e-16	36	24	15	0.0652453	0.405032
group_4161		hypothetical protein	266	44	405	414	39.6423	90.393	6.1798	3.92e-31	7.9e-27	5.27e-29	58	30	34	0.237047	0.895683
group_4629		hypothetical protein	187	27	484	431	27.8689	94.1048	6.16751	1.4e-22	2.83e-18	7.5e-21	26	8	19	0.0289593	0.0755187
group_4168		hypothetical protein	109	14	562	444	16.2444	96.9432	6.15099	1.05e-13	2.12e-09	2.92e-12	43	31	14	0.00540157	0.0315395
copY		Transcriptional repressor CopY	88	11	583	447	13.1148	97.5983	6.13379	2.99e-11	6.02e-07	7.09e-10	18	17	4	0.000144958	0.0308838
group_7366		hypothetical protein	88	11	583	447	13.1148	97.5983	6.13379	2.99e-11	6.02e-07	7.09e-10	18	17	4	0.000144958	0.0308838
group_5866		hypothetical protein	88	11	583	447	13.1148	97.5983	6.13379	2.99e-11	6.02e-07	7.09e-10	18	17	4	0.000144958	0.0308838
group_5865	copB	hypothetical protein	88	11	583	447	13.1148	97.5983	6.13379	2.99e-11	6.02e-07	7.09e-10	18	17	4	0.000144958	0.0308838
group_3829		hypothetical protein	315	58	356	400	46.9449	87.3362	6.10229	9.37e-36	1.89e-31	1.67e-33	68	40	36	0.18181	0.716301
group_1135		hypothetical protein	152	21	519	437	22.6528	95.4148	6.0945	2.01e-18	4.06e-14	7.79e-17	27	10	19	0.052239	0.247789
group_4594		hypothetical protein	318	59	353	399	47.392	87.1179	6.09219	5.98e-36	1.21e-31	1.09e-33	68	39	37	0.27499	0.544612
group_4588		hypothetical protein	73	9	598	449	10.8793	98.0349	6.09012	1.61e-09	3.25e-05	3.34e-08	29	26	5	1.52e-05	0.000546113
group_2631	yesO	Putative ABC transporter substrate-binding protein YesO	50	6	621	452	7.45156	98.69	6.06549	9.09e-07	0.0183372	1.42e-05	8	8	2	0.0078125	0.289062
group_2232		hypothetical protein	263	44	408	414	39.1952	90.393	6.06517	1.6e-30	3.23e-26	2.02e-28	57	29	34	0.18485	1
group_1819	dinB_1	DNA polymerase IV	80	10	591	448	11.9225	97.8166	6.0643	2.29e-10	4.63e-06	5.06e-09	25	15	10	0.424356	0.424356
group_1104		hypothetical protein	262	44	409	414	39.0462	90.393	6.02734	2.95e-30	5.96e-26	3.61e-28	57	29	34	0.18485	1
group_1559		hypothetical protein	262	44	409	414	39.0462	90.393	6.02734	2.95e-30	5.96e-26	3.61e-28	57	29	34	0.18485	1
group_1812		hypothetical protein	262	44	409	414	39.0462	90.393	6.02734	2.95e-30	5.96e-26	3.61e-28	57	29	34	0.18485	1
group_3172		hypothetical protein	262	44	409	414	39.0462	90.393	6.02734	2.95e-30	5.96e-26	3.61e-28	57	29	34	0.18485	1
group_4165		hypothetical protein	178	26	493	432	26.5276	94.3231	5.99906	2.95e-21	5.96e-17	1.4e-19	44	29	19	0.0487668	0.451381
group_6649		hypothetical protein	57	7	614	451	8.49478	98.4716	5.98115	1.32e-07	0.00266645	2.26e-06	11	10	2	0.0117188	0.0654297
group_7587		hypothetical protein	256	43	415	415	38.152	90.6114	5.95349	2.56e-29	5.16e-25	3.11e-27	9	6	7	0.179688	0.507812
group_5252		hypothetical protein	187	28	484	430	27.8689	93.8865	5.93344	4.38e-22	8.84e-18	2.27e-20	50	33	20	0.0328391	0.202639
group_6495		hypothetical protein	64	8	607	450	9.538	98.2533	5.93081	1.99e-08	0.000400466	3.66e-07	24	18	7	0.0226558	0.0639147
group_479		hypothetical protein	154	22	517	436	22.9508	95.1965	5.90329	1.99e-18	4.01e-14	7.7e-17	26	15	14	0.557197	0.845019
group_3165		hypothetical protein	78	10	593	448	11.6244	97.8166	5.89275	6.32e-10	1.28e-05	1.35e-08	18	17	3	0.000144958	0.00753784
group_4936		hypothetical protein	285	51	386	407	42.4739	88.8646	5.89226	5.42e-32	1.09e-27	8.1e-30	58	35	28	0.148006	0.895683
group_2632		hypothetical protein	201	31	470	427	29.9553	93.2314	5.89067	1.7e-23	3.42e-19	9.7e-22	48	30	21	0.111403	0.470879
group_5254		hypothetical protein	148	21	523	437	22.0566	95.4148	5.88874	1.07e-17	2.17e-13	3.84e-16	30	19	14	0.200488	0.855536
group_530		hypothetical protein	111	15	560	443	16.5425	96.7249	5.85393	1.99e-13	4.01e-09	5.43e-12	14	7	7	1	1
draG		ADP-ribosyl-[dinitrogen reductase] glycohydrolase	164	24	507	434	24.4411	94.7598	5.84944	1.97e-19	3.97e-15	8.51e-18	10	6	6	0.753906	0.753906
group_4937		hypothetical protein	200	31	471	427	29.8063	93.2314	5.84891	2.99e-23	6.02e-19	1.67e-21	35	25	16	0.0166738	0.735879
group_2073	ycnE_1	Putative monooxygenase YcnE	552	203	119	255	82.2653	55.6769	5.82688	2.24e-40	4.52e-36	7.28e-38	39	24	21	0.199591	0.749259
group_687	radD	Putative DNA repair helicase RadD	135	19	536	439	20.1192	95.8515	5.81942	3.24e-16	6.53e-12	1.05e-14	43	28	16	0.065994	0.126289
hin_1		DNA-invertase hin	400	93	271	365	59.6125	79.6943	5.79296	1.15e-40	2.32e-36	4.07e-38	78	44	41	0.308168	0.734342
hssS		Heme sensor protein HssS	612	294	59	164	91.2072	35.8079	5.78623	1.01e-28	2.03e-24	1.2e-26	27	17	16	0.247789	0.442068
group_1125		hypothetical protein	251	43	420	415	37.4069	90.6114	5.76772	3.38e-28	6.82e-24	3.95e-26	59	37	30	0.0674446	1
group_5365		hypothetical protein	638	353	33	105	95.082	22.9258	5.75071	2.49e-19	5.02e-15	1.06e-17	9	8	5	0.0390625	1
group_2781		hypothetical protein	62	8	609	450	9.23994	98.2533	5.7266	5.35e-08	0.00107841	9.48e-07	17	16	3	0.000274658	0.0127258
group_7377		hypothetical protein	96	13	575	445	14.307	97.1616	5.71505	1.23e-11	2.48e-07	2.99e-10	34	24	13	0.0243065	0.229481
group_4693	immR_1	HTH-type transcriptional regulator ImmR	115	16	556	442	17.1386	96.5066	5.7138	7.19e-14	1.45e-09	2.01e-12	48	37	15	0.000222245	0.0132833
group_3263		hypothetical protein	150	22	521	436	22.3547	95.1965	5.70581	1.86e-17	3.76e-13	6.51e-16	12	5	8	0.387695	0.774414
spkB		Serine/threonine-protein kinase B	89	12	582	446	13.2638	97.3799	5.68356	5.64e-11	1.14e-06	1.3e-09	33	23	11	0.035082	0.0801433
group_6079		hypothetical protein	440	115	231	343	65.5738	74.8908	5.68116	8.32e-42	1.68e-37	3.17e-39	19	13	14	0.0635681	0.167068
group_1606		hypothetical protein	244	42	427	416	36.3636	90.8297	5.65986	5.29e-27	1.07e-22	5.73e-25	58	37	30	0.0479403	0.895683
group_635		hypothetical protein	75	10	596	448	11.1773	97.8166	5.63758	3.04e-09	6.14e-05	6.08e-08	24	16	9	0.15159	0.307456
group_6658	cadA	putative cadmium-transporting ATPase	61	8	610	450	9.09091	98.2533	5.625	8.85e-08	0.0017851	1.53e-06	19	17	4	0.000728607	0.0192108
group_621		hypothetical protein	137	20	534	438	20.4173	95.6332	5.61854	5.28e-16	1.07e-11	1.69e-14	36	24	16	0.0652453	0.617719
group_891		hypothetical protein	411	101	260	357	61.2519	77.9476	5.58747	5.93e-40	1.2e-35	1.81e-37	71	38	47	0.00855454	0.635308
ravA_1		ATPase RavA	74	10	597	448	11.0283	97.8166	5.5531	5.21e-09	0.000105024	1.01e-07	19	18	4	7.63e-05	0.0192108
group_12380		hypothetical protein	74	10	597	448	11.0283	97.8166	5.5531	5.21e-09	0.000105024	1.01e-07	19	18	4	7.63e-05	0.0192108
traC		DNA primase TraC	74	10	597	448	11.0283	97.8166	5.5531	5.21e-09	0.000105024	1.01e-07	19	18	4	7.63e-05	0.0192108
traD		hypothetical protein	74	10	597	448	11.0283	97.8166	5.5531	5.21e-09	0.000105024	1.01e-07	19	18	4	7.63e-05	0.0192108
group_4568		hypothetical protein	168	26	503	432	25.0373	94.3231	5.54947	5.15e-19	1.04e-14	2.15e-17	24	14	13	0.541256	0.83882
group_4459		hypothetical protein	168	26	503	432	25.0373	94.3231	5.54947	5.15e-19	1.04e-14	2.15e-17	50	35	20	0.00660045	0.202639
group_6347		hypothetical protein	178	28	493	430	26.5276	93.8865	5.54477	4.43e-20	8.93e-16	1.96e-18	21	12	12	0.663624	0.663624
group_1482		Alpha-xylosidase BoGH31A	60	8	611	450	8.94188	98.2533	5.52373	1.47e-07	0.0029724	2.5e-06	35	29	7	0.000116842	0.00050826
group_12396	cadC	Cadmium resistance transcriptional regulatory protein CadC	60	8	611	450	8.94188	98.2533	5.52373	1.47e-07	0.0029724	2.5e-06	18	16	4	0.00131226	0.0308838
group_12397	bin3	Putative transposon Tn552 DNA-invertase bin3	60	8	611	450	8.94188	98.2533	5.52373	1.47e-07	0.0029724	2.5e-06	18	16	4	0.00131226	0.0308838
group_2526		hypothetical protein	400	97	271	361	59.6125	78.821	5.49321	9.54e-39	1.92e-34	2.5e-36	67	29	48	0.000521613	0.328432
group_2048		hypothetical protein	476	141	195	317	70.9389	69.214	5.48798	4.71e-41	9.51e-37	1.73e-38	22	11	19	0.000855446	1
group_1515		hypothetical protein	123	18	548	440	18.3308	96.0699	5.48662	2.45e-14	4.94e-10	7.04e-13	43	33	13	0.000606107	0.0137182
group_5874		hypothetical protein	123	18	548	440	18.3308	96.0699	5.48662	2.45e-14	4.94e-10	7.04e-13	43	31	15	0.00540157	0.065994
group_1893		hypothetical protein	251	45	420	413	37.4069	90.1747	5.48481	4.82e-27	9.72e-23	5.25e-25	66	37	34	0.389052	0.902158
group_1271		hypothetical protein	503	162	168	296	74.9627	64.6288	5.47061	1.34e-40	2.71e-36	4.67e-38	31	18	19	0.281042	0.47313
group_12378		hypothetical protein	73	10	598	448	10.8793	97.8166	5.4689	5.11e-09	0.000103067	9.99e-08	18	17	4	0.000144958	0.0308838
group_12377		hypothetical protein	73	10	598	448	10.8793	97.8166	5.4689	5.11e-09	0.000103067	9.99e-08	18	17	4	0.000144958	0.0308838
qorB_1		Quinone oxidoreductase 2	73	10	598	448	10.8793	97.8166	5.4689	5.11e-09	0.000103067	9.99e-08	18	17	4	0.000144958	0.0308838
hin		DNA-invertase hin	73	10	598	448	10.8793	97.8166	5.4689	5.11e-09	0.000103067	9.99e-08	18	17	4	0.000144958	0.0308838
group_1820	dinB_1	DNA polymerase IV	86	12	585	446	12.8167	97.3799	5.46382	2.59e-10	5.22e-06	5.69e-09	27	23	6	0.000310749	0.00592461
group_1337		hypothetical protein	155	24	516	434	23.0999	94.7598	5.43201	1.67e-17	3.37e-13	5.87e-16	16	7	9	0.803619	0.803619
group_3834		hypothetical protein	98	14	573	444	14.6051	96.9432	5.42408	1.3e-11	2.61e-07	3.14e-10	27	18	11	0.122078	0.442068
tnsB		Transposon Tn7 transposition protein TnsB	59	8	612	450	8.79285	98.2533	5.42279	2.47e-07	0.0049776	4.1e-06	18	16	4	0.00131226	0.0308838
group_4571		hypothetical protein	79	11	592	447	11.7735	97.5983	5.42276	1.97e-09	3.98e-05	4.06e-08	32	25	8	0.0021024	0.00700037
group_1608		hypothetical protein	104	15	567	443	15.4993	96.7249	5.41705	4.76e-12	9.61e-08	1.19e-10	31	23	12	0.0106738	0.281042
group_1689		hypothetical protein	229	40	442	418	34.1282	91.2664	5.41414	1.12e-24	2.25e-20	6.95e-23	62	42	25	0.00714873	0.161881
group_1988		hypothetical protein	441	120	230	338	65.7228	73.7991	5.40065	6.91e-40	1.39e-35	2.08e-37	87	43	58	0.00247942	1
group_1323		hypothetical protein	65	9	606	449	9.68703	98.0349	5.35112	5.8e-08	0.00116931	1.03e-06	22	15	9	0.133801	0.523467
comK_2		Competence transcription factor	408	103	263	355	60.8048	77.5109	5.34682	3.67e-38	7.41e-34	7.87e-36	80	46	44	0.218518	0.434042
ssbA_2		Single-stranded DNA-binding protein A	163	26	508	432	24.2921	94.3231	5.33131	4.77e-18	9.62e-14	1.76e-16	44	28	20	0.0961418	0.651588
group_4572		hypothetical protein	84	12	587	446	12.5186	97.3799	5.31857	7.39e-10	1.49e-05	1.56e-08	26	14	12	0.845019	0.845019
group_5536		hypothetical protein	90	13	581	445	13.4128	97.1616	5.30253	1.62e-10	3.27e-06	3.6e-09	26	22	7	0.000533521	0.0289593
group_199		hypothetical protein	177	29	494	429	26.3785	93.6681	5.30036	2.2e-19	4.44e-15	9.38e-18	49	31	21	0.0854331	0.391603
group_7437		hypothetical protein	177	29	494	429	26.3785	93.6681	5.30036	2.2e-19	4.44e-15	9.38e-18	8	6	5	0.289062	0.726562
group_12395		hypothetical protein	51	7	620	451	7.6006	98.4716	5.29977	1.66e-06	0.033492	2.51e-05	16	14	3	0.00418091	0.0212708
group_4637		hypothetical protein	96	14	575	444	14.307	96.9432	5.29491	3.55e-11	7.16e-07	8.29e-10	17	14	7	0.0127258	0.629059
group_4639		hypothetical protein	96	14	575	444	14.307	96.9432	5.29491	3.55e-11	7.16e-07	8.29e-10	17	14	7	0.0127258	0.629059
group_4635		hypothetical protein	96	14	575	444	14.307	96.9432	5.29491	3.55e-11	7.16e-07	8.29e-10	17	14	7	0.0127258	0.629059
group_4636		hypothetical protein	96	14	575	444	14.307	96.9432	5.29491	3.55e-11	7.16e-07	8.29e-10	17	14	7	0.0127258	0.629059
group_6483		hypothetical protein	96	14	575	444	14.307	96.9432	5.29491	3.55e-11	7.16e-07	8.29e-10	17	14	7	0.0127258	0.629059
group_5467		hypothetical protein	96	14	575	444	14.307	96.9432	5.29491	3.55e-11	7.16e-07	8.29e-10	17	14	7	0.0127258	0.629059
group_6485		hypothetical protein	96	14	575	444	14.307	96.9432	5.29491	3.55e-11	7.16e-07	8.29e-10	17	14	7	0.0127258	0.629059
group_6486		hypothetical protein	96	14	575	444	14.307	96.9432	5.29491	3.55e-11	7.16e-07	8.29e-10	17	14	7	0.0127258	0.629059
group_5469		hypothetical protein	96	14	575	444	14.307	96.9432	5.29491	3.55e-11	7.16e-07	8.29e-10	17	14	7	0.0127258	0.629059
metK_1		S-adenosylmethionine synthase	96	14	575	444	14.307	96.9432	5.29491	3.55e-11	7.16e-07	8.29e-10	17	14	7	0.0127258	0.629059
group_12023		hypothetical protein	96	14	575	444	14.307	96.9432	5.29491	3.55e-11	7.16e-07	8.29e-10	17	14	7	0.0127258	0.629059
group_5470		hypothetical protein	96	14	575	444	14.307	96.9432	5.29491	3.55e-11	7.16e-07	8.29e-10	17	14	7	0.0127258	0.629059
group_5465		hypothetical protein	96	14	575	444	14.307	96.9432	5.29491	3.55e-11	7.16e-07	8.29e-10	17	14	7	0.0127258	0.629059
group_7451		hypothetical protein	171	28	500	430	25.4844	93.8865	5.25214	1.31e-18	2.65e-14	5.11e-17	19	9	13	0.167068	1
group_5550		hypothetical protein	107	16	564	442	15.9463	96.5066	5.24091	2.81e-12	5.67e-08	7.06e-11	48	37	15	0.000222245	0.0132833
group_2173		hypothetical protein	89	13	582	445	13.2638	97.1616	5.2346	2.74e-10	5.52e-06	6e-09	15	12	6	0.0351562	0.607239
group_5462		hypothetical protein	95	14	576	444	14.158	96.9432	5.23065	5.94e-11	1.2e-06	1.37e-09	16	13	7	0.0212708	0.803619
group_12350		hypothetical protein	57	8	614	450	8.49478	98.2533	5.22191	4.13e-07	0.00833118	6.65e-06	15	14	3	0.000976563	0.0351562
group_12364		hypothetical protein	57	8	614	450	8.49478	98.2533	5.22191	4.13e-07	0.00833118	6.65e-06	15	14	3	0.000976563	0.0351562
group_12366		Putative conjugal transfer protein	57	8	614	450	8.49478	98.2533	5.22191	4.13e-07	0.00833118	6.65e-06	15	14	3	0.000976563	0.0351562
group_12361		hypothetical protein	57	8	614	450	8.49478	98.2533	5.22191	4.13e-07	0.00833118	6.65e-06	15	14	3	0.000976563	0.0351562
group_12355		hypothetical protein	57	8	614	450	8.49478	98.2533	5.22191	4.13e-07	0.00833118	6.65e-06	15	14	3	0.000976563	0.0351562
group_12346		hypothetical protein	57	8	614	450	8.49478	98.2533	5.22191	4.13e-07	0.00833118	6.65e-06	15	14	3	0.000976563	0.0351562
group_12349		hypothetical protein	57	8	614	450	8.49478	98.2533	5.22191	4.13e-07	0.00833118	6.65e-06	15	14	3	0.000976563	0.0351562
group_12363		hypothetical protein	57	8	614	450	8.49478	98.2533	5.22191	4.13e-07	0.00833118	6.65e-06	15	14	3	0.000976563	0.0351562
group_12362		hypothetical protein	57	8	614	450	8.49478	98.2533	5.22191	4.13e-07	0.00833118	6.65e-06	15	14	3	0.000976563	0.0351562
group_12365		hypothetical protein	57	8	614	450	8.49478	98.2533	5.22191	4.13e-07	0.00833118	6.65e-06	15	14	3	0.000976563	0.0351562
group_12367		hypothetical protein	57	8	614	450	8.49478	98.2533	5.22191	4.13e-07	0.00833118	6.65e-06	15	14	3	0.000976563	0.0351562
group_12360		hypothetical protein	57	8	614	450	8.49478	98.2533	5.22191	4.13e-07	0.00833118	6.65e-06	15	14	3	0.000976563	0.0351562
cwlO_1		Peptidoglycan DL-endopeptidase CwlO	57	8	614	450	8.49478	98.2533	5.22191	4.13e-07	0.00833118	6.65e-06	15	14	3	0.000976563	0.0351562
group_12854		hypothetical protein	57	8	614	450	8.49478	98.2533	5.22191	4.13e-07	0.00833118	6.65e-06	15	14	3	0.000976563	0.0351562
nucH		Thermonuclease	57	8	614	450	8.49478	98.2533	5.22191	4.13e-07	0.00833118	6.65e-06	15	14	3	0.000976563	0.0351562
group_6646		hypothetical protein	57	8	614	450	8.49478	98.2533	5.22191	4.13e-07	0.00833118	6.65e-06	15	14	3	0.000976563	0.0351562
group_6647		hypothetical protein	57	8	614	450	8.49478	98.2533	5.22191	4.13e-07	0.00833118	6.65e-06	15	14	3	0.000976563	0.0351562
group_6644		hypothetical protein	57	8	614	450	8.49478	98.2533	5.22191	4.13e-07	0.00833118	6.65e-06	15	14	3	0.000976563	0.0351562
group_6645		hypothetical protein	57	8	614	450	8.49478	98.2533	5.22191	4.13e-07	0.00833118	6.65e-06	15	14	3	0.000976563	0.0351562
group_6642		hypothetical protein	57	8	614	450	8.49478	98.2533	5.22191	4.13e-07	0.00833118	6.65e-06	15	14	3	0.000976563	0.0351562
group_6643		hypothetical protein	57	8	614	450	8.49478	98.2533	5.22191	4.13e-07	0.00833118	6.65e-06	15	14	3	0.000976563	0.0351562
group_6641		hypothetical protein	57	8	614	450	8.49478	98.2533	5.22191	4.13e-07	0.00833118	6.65e-06	15	14	3	0.000976563	0.0351562
group_6648		hypothetical protein	57	8	614	450	8.49478	98.2533	5.22191	4.13e-07	0.00833118	6.65e-06	15	14	3	0.000976563	0.0351562
group_12352		hypothetical protein	57	8	614	450	8.49478	98.2533	5.22191	4.13e-07	0.00833118	6.65e-06	15	14	3	0.000976563	0.0351562
group_12353		hypothetical protein	57	8	614	450	8.49478	98.2533	5.22191	4.13e-07	0.00833118	6.65e-06	15	14	3	0.000976563	0.0351562
group_12354		hypothetical protein	57	8	614	450	8.49478	98.2533	5.22191	4.13e-07	0.00833118	6.65e-06	15	14	3	0.000976563	0.0351562
group_12357		hypothetical protein	57	8	614	450	8.49478	98.2533	5.22191	4.13e-07	0.00833118	6.65e-06	15	14	3	0.000976563	0.0351562
group_12359		hypothetical protein	57	8	614	450	8.49478	98.2533	5.22191	4.13e-07	0.00833118	6.65e-06	15	14	3	0.000976563	0.0351562
group_12356		hypothetical protein	57	8	614	450	8.49478	98.2533	5.22191	4.13e-07	0.00833118	6.65e-06	15	14	3	0.000976563	0.0351562
group_7562		hypothetical protein	175	29	496	429	26.0805	93.6681	5.21934	6.8e-19	1.37e-14	2.76e-17	22	10	14	0.286279	0.831812
group_3917		hypothetical protein	222	40	449	418	33.0849	91.2664	5.16682	2.37e-23	4.78e-19	1.34e-21	24	6	20	0.00154388	0.0226558
group_4170		hypothetical protein	94	14	577	444	14.0089	96.9432	5.16663	1e-10	2.02e-06	2.26e-09	26	19	11	0.0289593	0.557197
group_12259		hypothetical protein	56	8	615	450	8.34575	98.2533	5.12195	6.64e-07	0.0133949	1.05e-05	22	19	5	0.000855446	0.0169005
group_12261		hypothetical protein	56	8	615	450	8.34575	98.2533	5.12195	6.64e-07	0.0133949	1.05e-05	22	19	5	0.000855446	0.0169005
group_12260	immR_1	HTH-type transcriptional regulator ImmR	56	8	615	450	8.34575	98.2533	5.12195	6.64e-07	0.0133949	1.05e-05	22	19	5	0.000855446	0.0169005
group_12253		hypothetical protein	75	11	596	447	11.1773	97.5983	5.11364	8.63e-09	0.000174038	1.64e-07	9	9	3	0.00390625	0.507812
group_12254		hypothetical protein	75	11	596	447	11.1773	97.5983	5.11364	8.63e-09	0.000174038	1.64e-07	9	9	3	0.00390625	0.507812
group_6608		hypothetical protein	75	11	596	447	11.1773	97.5983	5.11364	8.63e-09	0.000174038	1.64e-07	9	9	3	0.00390625	0.507812
group_6607		hypothetical protein	75	11	596	447	11.1773	97.5983	5.11364	8.63e-09	0.000174038	1.64e-07	9	9	3	0.00390625	0.507812
group_3176		hypothetical protein	177	30	494	428	26.3785	93.4498	5.11174	6.24e-19	1.26e-14	2.55e-17	54	35	25	0.0402236	0.683489
group_3073		hypothetical protein	208	37	463	421	30.9985	91.9214	5.11167	7.55e-22	1.52e-17	3.76e-20	55	32	28	0.28061	1
group_132	spkB	hypothetical protein	62	9	609	449	9.23994	98.0349	5.079	1.64e-07	0.00330387	2.76e-06	23	16	8	0.0931396	0.21004
group_2949		hypothetical protein	142	23	529	435	21.1624	94.9782	5.07685	2.37e-15	4.78e-11	7.22e-14	44	32	16	0.00365777	0.0961418
group_3675	nhaK_1	Sodium, potassium, lithium and rubidium/H( ) antiporter	207	37	464	421	30.8495	91.9214	5.07613	1.31e-21	2.64e-17	6.39e-20	49	33	20	0.0212941	0.25287
group_6389		hypothetical protein	104	16	567	442	15.4993	96.5066	5.06702	1.29e-11	2.61e-07	3.14e-10	23	13	11	0.677639	1
group_1638		hypothetical protein	267	53	404	405	39.7914	88.4279	5.05021	1.17e-26	2.36e-22	1.17e-24	61	41	25	0.00985345	0.200031
group_5375		hypothetical protein	180	31	491	427	26.8256	93.2314	5.0496	5.34e-19	1.08e-14	2.21e-17	30	17	15	0.584665	1
group_1033		hypothetical protein	146	24	525	434	21.7586	94.7598	5.02889	1.3e-15	2.63e-11	4.03e-14	28	12	17	0.344928	0.571588
mngA_4		PTS system 2-O-alpha-mannosyl-D-glycerate-specific EIIABC component	55	8	616	450	8.19672	98.2533	5.02232	1.07e-06	0.0216365	1.67e-05	14	8	6	0.790527	0.790527
group_780		hypothetical protein	55	8	616	450	8.19672	98.2533	5.02232	1.07e-06	0.0216365	1.67e-05	26	21	7	0.00249392	0.0289593
group_7442		putative peptidase	494	164	177	294	73.6215	64.1921	5.00331	5.03e-37	1.01e-32	9.56e-35	10	8	6	0.109375	0.753906
group_718	inlB_3	Internalin B	389	99	282	359	57.9732	78.3843	5.00218	5.68e-35	1.14e-30	9.87e-33	44	25	27	0.174171	0.451381
group_187		hypothetical protein	254	50	417	408	37.8539	89.083	4.97036	3.27e-25	6.59e-21	2.29e-23	54	35	24	0.0402236	0.496617
group_1031		hypothetical protein	208	38	463	420	30.9985	91.7031	4.96533	3.42e-21	6.9e-17	1.6e-19	56	31	29	0.504404	0.893853
group_5468		hypothetical protein	79	12	592	446	11.7735	97.3799	4.95974	5.38e-09	0.000108572	1.04e-07	15	12	6	0.0351562	0.607239
group_2411		hypothetical protein	257	51	414	407	38.301	88.8646	4.95401	1.41e-25	2.85e-21	1.29e-23	52	34	23	0.0364834	0.488456
group_4589		hypothetical protein	113	18	558	440	16.8405	96.0699	4.95022	2.67e-12	5.4e-08	6.75e-11	40	26	18	0.0806905	0.635828
rsrIM		Modification methylase RsrI	54	8	617	450	8.04769	98.2533	4.92301	1.74e-06	0.0351141	2.6e-05	14	13	3	0.00183106	0.057373
group_12371		hypothetical protein	54	8	617	450	8.04769	98.2533	4.92301	1.74e-06	0.0351141	2.6e-05	14	13	3	0.00183106	0.057373
group_12343		hypothetical protein	54	8	617	450	8.04769	98.2533	4.92301	1.74e-06	0.0351141	2.6e-05	14	13	3	0.00183106	0.057373
group_12342		hypothetical protein	54	8	617	450	8.04769	98.2533	4.92301	1.74e-06	0.0351141	2.6e-05	14	13	3	0.00183106	0.057373
group_12369		hypothetical protein	54	8	617	450	8.04769	98.2533	4.92301	1.74e-06	0.0351141	2.6e-05	14	13	3	0.00183106	0.057373
group_12347		hypothetical protein	54	8	617	450	8.04769	98.2533	4.92301	1.74e-06	0.0351141	2.6e-05	14	13	3	0.00183106	0.057373
group_12348		hypothetical protein	54	8	617	450	8.04769	98.2533	4.92301	1.74e-06	0.0351141	2.6e-05	14	13	3	0.00183106	0.057373
group_12368		hypothetical protein	54	8	617	450	8.04769	98.2533	4.92301	1.74e-06	0.0351141	2.6e-05	14	13	3	0.00183106	0.057373
group_12358		hypothetical protein	54	8	617	450	8.04769	98.2533	4.92301	1.74e-06	0.0351141	2.6e-05	14	13	3	0.00183106	0.057373
group_12372		hypothetical protein	54	8	617	450	8.04769	98.2533	4.92301	1.74e-06	0.0351141	2.6e-05	14	13	3	0.00183106	0.057373
group_12373		hypothetical protein	54	8	617	450	8.04769	98.2533	4.92301	1.74e-06	0.0351141	2.6e-05	14	13	3	0.00183106	0.057373
group_12351		hypothetical protein	54	8	617	450	8.04769	98.2533	4.92301	1.74e-06	0.0351141	2.6e-05	14	13	3	0.00183106	0.057373
group_12370		hypothetical protein	54	8	617	450	8.04769	98.2533	4.92301	1.74e-06	0.0351141	2.6e-05	14	13	3	0.00183106	0.057373
group_2163		hypothetical protein	256	51	415	407	38.152	88.8646	4.92284	2.51e-25	5.05e-21	1.79e-23	52	34	23	0.0364834	0.488456
group_4722	xerC_1	hypothetical protein	60	9	611	449	8.94188	98.0349	4.89907	4.22e-07	0.00850913	6.79e-06	19	16	5	0.00442505	0.0635681
group_6087		Insertion sequence IS5376 putative ATP-binding protein	176	31	495	427	26.2295	93.2314	4.89749	2.98e-18	6.01e-14	1.12e-16	21	10	14	0.189247	1
group_781		hypothetical protein	176	31	495	427	26.2295	93.2314	4.89749	2.98e-18	6.01e-14	1.12e-16	31	14	20	0.149613	0.7201
group_1330		hypothetical protein	244	48	427	410	36.3636	89.5197	4.88095	3.57e-24	7.19e-20	2.13e-22	63	39	29	0.0769258	0.614655
group_3955		hypothetical protein	106	17	565	441	15.7973	96.2882	4.86684	1.34e-11	2.7e-07	3.24e-10	49	37	16	0.000469757	0.0212941
group_1931		hypothetical protein	254	51	417	407	37.8539	88.8646	4.86096	8.11e-25	1.64e-20	5.18e-23	51	33	23	0.0488739	0.575849
group_4563		hypothetical protein	243	48	428	410	36.2146	89.5197	4.84959	6.25e-24	1.26e-19	3.66e-22	19	9	15	0.0192108	1
group_2627		hypothetical protein	170	30	501	428	25.3353	93.4498	4.84098	1.67e-17	3.36e-13	5.85e-16	23	11	15	0.21004	1
group_1126		hypothetical protein	116	19	555	439	17.2876	95.8515	4.82921	2.64e-12	5.32e-08	6.68e-11	35	25	15	0.0166738	0.49956
group_3338		hypothetical protein	116	19	555	439	17.2876	95.8515	4.82921	2.64e-12	5.32e-08	6.68e-11	36	22	17	0.242985	0.867939
bag		hypothetical protein	644	381	27	77	95.9762	16.8122	4.82045	6.62e-13	1.33e-08	1.75e-11	7	6	5	0.125	0.453125
sdrD		Serine-aspartate repeat-containing protein D	518	189	153	269	77.1982	58.7336	4.81869	1.34e-34	2.71e-30	2.31e-32	31	12	22	0.0294494	0.281042
group_6366		hypothetical protein	94	15	577	443	14.0089	96.7249	4.81132	2.72e-10	5.48e-06	5.97e-09	32	20	13	0.215327	0.377086
group_6480		hypothetical protein	71	11	600	447	10.5812	97.5983	4.80864	3.95e-08	0.000797535	7.1e-07	12	9	5	0.145996	0.774414
group_12019		hypothetical protein	71	11	600	447	10.5812	97.5983	4.80864	3.95e-08	0.000797535	7.1e-07	12	9	5	0.145996	0.774414
tnpR_2		Transposon Tn3 resolvase	71	11	600	447	10.5812	97.5983	4.80864	3.95e-08	0.000797535	7.1e-07	12	9	5	0.145996	0.774414
group_12020	tnpR_2	Transposon gamma-delta resolvase	71	11	600	447	10.5812	97.5983	4.80864	3.95e-08	0.000797535	7.1e-07	12	9	5	0.145996	0.774414
group_12021		hypothetical protein	71	11	600	447	10.5812	97.5983	4.80864	3.95e-08	0.000797535	7.1e-07	12	9	5	0.145996	0.774414
group_6479		hypothetical protein	71	11	600	447	10.5812	97.5983	4.80864	3.95e-08	0.000797535	7.1e-07	12	9	5	0.145996	0.774414
group_344		hypothetical protein	173	31	498	427	25.7824	93.2314	4.78501	1.43e-17	2.89e-13	5.06e-16	36	18	22	0.242985	1
group_7372		hypothetical protein	173	31	498	427	25.7824	93.2314	4.78501	1.43e-17	2.89e-13	5.06e-16	20	9	14	0.115318	0.823803
group_2529		hypothetical protein	150	26	521	432	22.3547	94.3231	4.7837	1.84e-15	3.72e-11	5.64e-14	39	26	16	0.0532519	0.336784
group_2144		hypothetical protein	194	36	477	422	28.9121	92.1397	4.76753	2.48e-19	5e-15	1.05e-17	36	22	19	0.242985	0.867939
gbuC_1		Glycine betaine/carnitine transport binding protein GbuC	198	37	473	421	29.5082	91.9214	4.76304	1.2e-19	2.41e-15	5.22e-18	26	13	19	0.0289593	1
npr		NADH peroxidase	198	37	473	421	29.5082	91.9214	4.76304	1.2e-19	2.41e-15	5.22e-18	26	13	19	0.0289593	1
group_7397		hypothetical protein	198	37	473	421	29.5082	91.9214	4.76304	1.2e-19	2.41e-15	5.22e-18	26	13	19	0.0289593	1
group_1560		hypothetical protein	130	22	541	436	19.3741	95.1965	4.76222	1.7e-13	3.43e-09	4.66e-12	46	33	20	0.00453386	0.461391
group_7399		hypothetical protein	172	31	499	427	25.6334	93.2314	4.74782	2.45e-17	4.95e-13	8.44e-16	20	9	14	0.115318	0.823803
group_5871		hypothetical protein	172	31	499	427	25.6334	93.2314	4.74782	2.45e-17	4.95e-13	8.44e-16	20	9	14	0.115318	0.823803
group_2255	soj_1	Chromosome-partitioning ATPase Soj	172	31	499	427	25.6334	93.2314	4.74782	2.45e-17	4.95e-13	8.44e-16	20	9	14	0.115318	0.823803
group_1399		hypothetical protein	139	24	532	434	20.7154	94.7598	4.72478	3.09e-14	6.24e-10	8.82e-13	48	33	18	0.0132833	0.111403
group_879	tagB	hypothetical protein	64	10	607	448	9.538	97.8166	4.72356	2.64e-07	0.00533168	4.38e-06	19	13	8	0.167068	0.647606
group_3545		hypothetical protein	64	10	607	448	9.538	97.8166	4.72356	2.64e-07	0.00533168	4.38e-06	10	8	6	0.109375	0.753906
group_1991		hypothetical protein	224	44	447	414	33.383	90.393	4.71507	9.59e-22	1.93e-17	4.73e-20	47	27	24	0.381693	1
zosA_1		Zinc-transporting ATPase	196	37	475	421	29.2101	91.9214	4.69508	2.19e-19	4.43e-15	9.38e-18	26	13	19	0.0289593	1
group_6362		hypothetical protein	196	37	475	421	29.2101	91.9214	4.69508	2.19e-19	4.43e-15	9.38e-18	33	15	21	0.162756	0.728332
group_4641	clpP1	ATP-dependent Clp protease proteolytic subunit 1	143	25	528	433	21.3115	94.5415	4.69083	1.7e-14	3.43e-10	4.97e-13	32	18	17	0.596615	0.86005
group_4169		hypothetical protein	86	14	585	444	12.8167	96.9432	4.66227	3.38e-09	6.81e-05	6.71e-08	27	19	11	0.052239	0.442068
group_1626	inlA_5	Internalin-A	169	31	502	427	25.1863	93.2314	4.63713	7.51e-17	1.51e-12	2.51e-15	27	10	18	0.122078	0.247789
group_2010	ywaC	GTP pyrophosphokinase YwaC	186	35	485	423	27.7198	92.3581	4.63493	2.7e-18	5.44e-14	1.03e-16	46	31	20	0.0258961	0.461391
clpB_1		Chaperone protein ClpB	57	9	614	449	8.49478	98.0349	4.63138	1.81e-06	0.0364123	2.68e-05	12	10	3	0.0385742	0.145996
group_3511		hypothetical protein	57	9	614	449	8.49478	98.0349	4.63138	1.81e-06	0.0364123	2.68e-05	11	9	3	0.0654297	0.226562
group_5461	hin_2	DNA-invertase hin	127	22	544	436	18.927	95.1965	4.62667	4.72e-13	9.51e-09	1.26e-11	24	13	14	0.541256	0.83882
group_3179		hypothetical protein	96	16	575	442	14.307	96.5066	4.61217	4.42e-10	8.91e-06	9.59e-09	27	16	13	0.442068	1
group_6481		hypothetical protein	74	12	597	446	11.0283	97.3799	4.60692	3.86e-08	0.000778583	6.96e-07	14	12	6	0.0129395	0.790527
group_5466	clpP1	ATP-dependent Clp protease proteolytic subunit 1	74	12	597	446	11.0283	97.3799	4.60692	3.86e-08	0.000778583	6.96e-07	14	12	6	0.0129395	0.790527
group_1153		hypothetical protein	213	42	458	416	31.7437	90.8297	4.60636	2.58e-20	5.2e-16	1.16e-18	18	7	15	0.00753784	0.480682
group_1488		hypothetical protein	85	14	586	444	12.6677	96.9432	4.6002	3.4e-09	6.86e-05	6.75e-08	26	17	10	0.168638	0.32694
group_3928		hypothetical protein	121	21	550	437	18.0328	95.4148	4.5781	2.29e-12	4.63e-08	5.83e-11	36	24	13	0.0652453	0.132498
mngB_1		Mannosylglycerate hydrolase	79	13	592	445	11.7735	97.1616	4.56796	1.45e-08	0.000293324	2.72e-07	34	24	11	0.0243065	0.0576127
group_476		hypothetical protein	95	16	576	442	14.158	96.5066	4.55621	7.38e-10	1.49e-05	1.56e-08	35	26	13	0.00598812	0.175465
group_6609		hypothetical protein	95	16	576	442	14.158	96.5066	4.55621	7.38e-10	1.49e-05	1.56e-08	31	22	12	0.0294494	0.281042
gadC_1		Glutamate/gamma-aminobutyrate antiporter	645	387	26	71	96.1252	15.5022	4.55128	1.72e-11	3.48e-07	4.14e-10	25	14	15	0.424356	0.690038
group_6488		hypothetical protein	73	12	598	446	10.8793	97.3799	4.53707	6.21e-08	0.00125337	1.09e-06	13	11	6	0.0224609	1
group_12022		hypothetical protein	73	12	598	446	10.8793	97.3799	4.53707	6.21e-08	0.00125337	1.09e-06	13	11	6	0.0224609	1
group_1520		hypothetical protein	115	20	556	438	17.1386	95.6332	4.52968	1.11e-11	2.25e-07	2.72e-10	40	31	16	0.000679548	0.268187
group_3396		hypothetical protein	170	32	501	426	25.3353	93.0131	4.51722	1.8e-16	3.64e-12	5.87e-15	31	12	22	0.0294494	0.281042
group_2528		hypothetical protein	170	32	501	426	25.3353	93.0131	4.51722	1.8e-16	3.64e-12	5.87e-15	49	29	25	0.25287	1
group_7371		hypothetical protein	89	15	582	443	13.2638	96.7249	4.51627	2.01e-09	4.05e-05	4.09e-08	22	18	7	0.00434351	0.133801
group_7370		hypothetical protein	89	15	582	443	13.2638	96.7249	4.51627	2.01e-09	4.05e-05	4.09e-08	22	18	7	0.00434351	0.133801
group_5870		hypothetical protein	89	15	582	443	13.2638	96.7249	4.51627	2.01e-09	4.05e-05	4.09e-08	22	18	7	0.00434351	0.133801
rhlE		ATP-dependent RNA helicase RhlE	89	15	582	443	13.2638	96.7249	4.51627	2.01e-09	4.05e-05	4.09e-08	22	18	7	0.00434351	0.133801
group_7367		hypothetical protein	89	15	582	443	13.2638	96.7249	4.51627	2.01e-09	4.05e-05	4.09e-08	22	18	7	0.00434351	0.133801
group_7368		hypothetical protein	89	15	582	443	13.2638	96.7249	4.51627	2.01e-09	4.05e-05	4.09e-08	22	18	7	0.00434351	0.133801
group_7369		hypothetical protein	89	15	582	443	13.2638	96.7249	4.51627	2.01e-09	4.05e-05	4.09e-08	22	18	7	0.00434351	0.133801
group_5869		hypothetical protein	89	15	582	443	13.2638	96.7249	4.51627	2.01e-09	4.05e-05	4.09e-08	22	18	7	0.00434351	0.133801
group_5868		hypothetical protein	89	15	582	443	13.2638	96.7249	4.51627	2.01e-09	4.05e-05	4.09e-08	22	18	7	0.00434351	0.133801
group_4933		hypothetical protein	89	15	582	443	13.2638	96.7249	4.51627	2.01e-09	4.05e-05	4.09e-08	22	18	7	0.00434351	0.133801
group_1298		hypothetical protein	78	13	593	445	11.6244	97.1616	4.50253	2.34e-08	0.000471245	4.29e-07	22	14	10	0.286279	0.831812
group_5025		hypothetical protein	470	157	201	301	70.0447	65.7205	4.483	9.29e-33	1.87e-28	1.52e-30	20	16	15	0.0118179	0.0413895
group_2735		hypothetical protein	61	10	610	448	9.09091	97.8166	4.48	1.13e-06	0.0228943	1.76e-05	22	13	10	0.523467	0.831812
group_1878		hypothetical protein	475	161	196	297	70.7899	64.8472	4.47062	1.43e-32	2.88e-28	2.32e-30	58	31	37	0.0479403	0.694004
group_2629		hypothetical protein	72	12	599	446	10.7303	97.3799	4.46745	1.01e-07	0.00202746	1.73e-06	22	17	8	0.0169005	0.286279
group_1881		hypothetical protein	472	159	199	299	70.3428	65.2838	4.46029	1.69e-32	3.42e-28	2.67e-30	58	32	39	0.0119281	0.511842
group_2943		hypothetical protein	472	159	199	299	70.3428	65.2838	4.46029	1.69e-32	3.42e-28	2.67e-30	58	32	39	0.0119281	0.511842
group_4684		hypothetical protein	88	15	583	443	13.1148	96.7249	4.45786	3.21e-09	6.48e-05	6.4e-08	24	21	7	0.000277162	0.0639147
group_3093		hypothetical protein	230	48	441	410	34.2772	89.5197	4.45484	3.54e-21	7.14e-17	1.65e-19	48	31	22	0.0594634	0.665466
group_3482	inlA_2	Internalin-A	250	54	421	404	37.2578	88.2096	4.44268	1.24e-22	2.5e-18	6.68e-21	13	5	11	0.0224609	0.581055
group_2078		hypothetical protein	474	161	197	297	70.6408	64.8472	4.43857	1.89e-32	3.82e-28	2.96e-30	56	31	37	0.0222414	0.504404
group_4598		hypothetical protein	77	13	594	445	11.4754	97.1616	4.43732	3.77e-08	0.000760833	6.82e-07	30	19	13	0.200488	0.584665
group_3333		hypothetical protein	66	11	605	447	9.83607	97.5983	4.43306	4.32e-07	0.00872137	6.95e-06	37	29	10	0.000752897	0.00763208
group_1057		hypothetical protein	468	157	203	301	69.7466	65.7205	4.41994	2.56e-32	5.16e-28	3.94e-30	59	34	38	0.0363432	0.297595
group_1205		hypothetical protein	163	31	508	427	24.2921	93.2314	4.41967	1.06e-15	2.14e-11	3.3e-14	30	18	16	0.361595	0.855536
group_6259		hypothetical protein	472	160	199	298	70.3428	65.0655	4.41759	3.59e-32	7.25e-28	5.45e-30	15	12	10	0.0351562	0.301758
group_1408		hypothetical protein	82	14	589	444	12.2206	96.9432	4.41523	1.4e-08	0.000282986	2.63e-07	41	31	14	0.00145049	0.0595839
group_672		hypothetical protein	289	67	382	391	43.07	85.3712	4.41506	2.85e-25	5.74e-21	2.02e-23	24	13	18	0.0226558	0.83882
nfrA1_2		FMN reductase (NADPH)	650	401	21	57	96.8703	12.4454	4.39971	2.75e-09	5.56e-05	5.54e-08	10	6	9	0.0214844	0.753906
group_12394		hypothetical protein	71	12	600	446	10.5812	97.3799	4.39806	1.63e-07	0.00329493	2.76e-06	26	21	7	0.00249392	0.0289593
group_3971	smc_1	Chromosome partition protein Smc	71	12	600	446	10.5812	97.3799	4.39806	1.63e-07	0.00329493	2.76e-06	15	11	6	0.118469	0.607239
group_2083		hypothetical protein	470	159	201	299	70.0447	65.2838	4.3972	4.43e-32	8.95e-28	6.68e-30	58	32	39	0.0119281	0.511842
group_2075		hypothetical protein	474	162	197	296	70.6408	64.6288	4.39632	6.46e-32	1.3e-27	9.44e-30	57	30	38	0.0163481	0.791366
group_2953		hypothetical protein	459	152	212	306	68.4054	66.8122	4.35868	1.33e-31	2.68e-27	1.85e-29	64	33	43	0.0081469	0.900653
group_1592		hypothetical protein	470	160	201	298	70.0447	65.0655	4.3551	9.85e-32	1.99e-27	1.4e-29	59	32	39	0.0183371	0.602923
group_2703		hypothetical protein	201	41	470	417	29.9553	91.048	4.34961	1.53e-18	3.09e-14	5.95e-17	37	18	24	0.0988717	1
group_5867		hypothetical protein	75	13	596	445	11.1773	97.1616	4.30756	9.97e-08	0.00201161	1.72e-06	21	17	5	0.00719738	0.0266037
group_2256		hypothetical protein	164	32	507	426	24.4411	93.0131	4.30621	2.45e-15	4.94e-11	7.45e-14	27	14	16	0.442068	1
group_2614		hypothetical protein	489	176	182	282	72.8763	61.5721	4.30501	7.94e-31	1.6e-26	1.02e-28	24	15	15	0.307456	0.307456
group_399	inlA_1	hypothetical protein	129	24	542	434	19.225	94.7598	4.30397	1.78e-12	3.59e-08	4.55e-11	40	31	13	0.000679548	0.0384773
group_4368		hypothetical protein	129	24	542	434	19.225	94.7598	4.30397	1.78e-12	3.59e-08	4.55e-11	39	24	19	0.199591	1
group_554		hypothetical protein	129	24	542	434	19.225	94.7598	4.30397	1.78e-12	3.59e-08	4.55e-11	41	24	19	0.348889	0.755229
group_629		hypothetical protein	110	20	561	438	16.3934	95.6332	4.29412	7.97e-11	1.61e-06	1.82e-09	34	24	13	0.0243065	0.229481
group_3025		hypothetical protein	124	23	547	435	18.4799	94.9782	4.28742	5.28e-12	1.07e-07	1.31e-10	33	17	19	0.48685	1
group_6475	mco	Multicopper oxidase mco	64	11	607	447	9.538	97.5983	4.28456	7.03e-07	0.0141779	1.11e-05	14	8	7	0.790527	1
group_1267		hypothetical protein	466	159	205	299	69.4486	65.2838	4.2747	4.96e-31	1e-26	6.53e-29	61	33	39	0.039617	0.608921
group_3925		hypothetical protein	119	22	552	436	17.7347	95.1965	4.2724	1.55e-11	3.13e-07	3.74e-10	33	21	15	0.162756	0.728332
group_3074		hypothetical protein	175	35	496	423	26.0805	92.3581	4.26411	3.4e-16	6.85e-12	1.1e-14	58	33	30	0.358143	0.895683
gadB_2		Glutamate decarboxylase	644	389	27	69	95.9762	15.0655	4.23079	1.56e-10	3.14e-06	3.46e-09	22	12	14	0.286279	0.831812
group_412		hypothetical protein	197	41	474	417	29.3592	91.048	4.22708	1.25e-17	2.53e-13	4.45e-16	37	17	25	0.047031	0.742829
group_12169		hypothetical protein	89	16	582	442	13.2638	96.5066	4.22444	8.09e-09	0.000163222	1.55e-07	38	30	11	0.000471987	0.013853
group_353		hypothetical protein	127	24	544	434	18.927	94.7598	4.22166	4.78e-12	9.65e-08	1.19e-10	47	37	16	9.85e-05	0.0399861
group_3040		hypothetical protein	108	20	563	438	16.0954	95.6332	4.20107	2.13e-10	4.29e-06	4.7e-09	26	16	13	0.32694	1
group_32		hypothetical protein	169	34	502	424	25.1863	92.5764	4.19827	1.82e-15	3.68e-11	5.59e-14	38	18	24	0.143307	0.871415
esaA_2		ESAT-6 secretion accessory factor EsaA	642	385	29	73	95.6781	15.9389	4.19758	5.79e-11	1.17e-06	1.33e-09	28	16	15	0.571588	0.850554
group_5875		hypothetical protein	156	31	515	427	23.2489	93.2314	4.17238	2.27e-14	4.58e-10	6.57e-13	44	26	21	0.291215	0.880396
ecfA1		Energy-coupling factor transporter ATP-binding protein EcfA1	553	243	118	215	82.4143	46.9432	4.14644	5.43e-26	1.1e-21	5.27e-24	6	5	2	0.21875	0.6875
group_256		hypothetical protein	159	32	512	426	23.696	93.0131	4.13416	1.9e-14	3.83e-10	5.52e-13	62	42	25	0.00714873	0.161881
ywpJ_2		Phosphatase YwpJ	646	395	25	63	96.2742	13.7555	4.12132	1.29e-09	2.61e-05	2.7e-08	19	10	13	0.167068	1
group_5395		hypothetical protein	115	22	556	436	17.1386	95.1965	4.09908	6.9e-11	1.39e-06	1.58e-09	31	19	15	0.281042	1
group_2172		hypothetical protein	115	22	556	436	17.1386	95.1965	4.09908	6.9e-11	1.39e-06	1.58e-09	23	12	14	0.404873	1
group_2791		hypothetical protein	551	242	120	216	82.1162	47.1616	4.09835	8.14e-26	1.64e-21	7.71e-24	7	5	3	0.453125	1
efeN		putative deferrochelatase/peroxidase EfeN	513	203	158	255	76.4531	55.6769	4.07854	5.49e-28	1.11e-23	6.32e-26	28	17	18	0.184933	0.344928
cbiE		Cobalt-precorrin-7 C(5)-methyltransferase	553	245	118	213	82.4143	46.5066	4.07433	2.05e-25	4.13e-21	1.47e-23	2	2	1	0.5	1
sigV		RNA polymerase sigma factor SigV	553	245	118	213	82.4143	46.5066	4.07433	2.05e-25	4.13e-21	1.47e-23	2	2	1	0.5	1
group_7402		hypothetical protein	553	245	118	213	82.4143	46.5066	4.07433	2.05e-25	4.13e-21	1.47e-23	2	2	1	0.5	1
cobU		Bifunctional adenosylcobalamin biosynthesis protein CobU	553	245	118	213	82.4143	46.5066	4.07433	2.05e-25	4.13e-21	1.47e-23	2	2	1	0.5	1
group_7418		hypothetical protein	553	245	118	213	82.4143	46.5066	4.07433	2.05e-25	4.13e-21	1.47e-23	2	2	1	0.5	1
group_5994		hypothetical protein	553	245	118	213	82.4143	46.5066	4.07433	2.05e-25	4.13e-21	1.47e-23	2	2	1	0.5	1
thiO		Glycine oxidase	553	245	118	213	82.4143	46.5066	4.07433	2.05e-25	4.13e-21	1.47e-23	2	2	1	0.5	1
dprA		DNA processing protein DprA	553	245	118	213	82.4143	46.5066	4.07433	2.05e-25	4.13e-21	1.47e-23	2	2	1	0.5	1
kdgA		KHG/KDPG aldolase	553	245	118	213	82.4143	46.5066	4.07433	2.05e-25	4.13e-21	1.47e-23	2	2	1	0.5	1
group_5860		hypothetical protein	553	245	118	213	82.4143	46.5066	4.07433	2.05e-25	4.13e-21	1.47e-23	2	2	1	0.5	1
group_7403		hypothetical protein	553	245	118	213	82.4143	46.5066	4.07433	2.05e-25	4.13e-21	1.47e-23	2	2	1	0.5	1
ulaB_2		Ascorbate-specific PTS system EIIB component	553	245	118	213	82.4143	46.5066	4.07433	2.05e-25	4.13e-21	1.47e-23	2	2	1	0.5	1
group_7433		hypothetical protein	553	245	118	213	82.4143	46.5066	4.07433	2.05e-25	4.13e-21	1.47e-23	2	2	1	0.5	1
ulaC_3		Ascorbate-specific PTS system EIIA component	553	245	118	213	82.4143	46.5066	4.07433	2.05e-25	4.13e-21	1.47e-23	2	2	1	0.5	1
inlA_4		Internalin-A	553	245	118	213	82.4143	46.5066	4.07433	2.05e-25	4.13e-21	1.47e-23	2	2	1	0.5	1
group_7417		hypothetical protein	553	245	118	213	82.4143	46.5066	4.07433	2.05e-25	4.13e-21	1.47e-23	2	2	1	0.5	1
group_5946	licT_2	Transcription antiterminator LicT	553	245	118	213	82.4143	46.5066	4.07433	2.05e-25	4.13e-21	1.47e-23	2	2	1	0.5	1
dasR		HTH-type transcriptional repressor DasR	553	245	118	213	82.4143	46.5066	4.07433	2.05e-25	4.13e-21	1.47e-23	2	2	1	0.5	1
ulaA_2		Ascorbate-specific PTS system EIIC component	553	245	118	213	82.4143	46.5066	4.07433	2.05e-25	4.13e-21	1.47e-23	2	2	1	0.5	1
crnA_2		Creatinine amidohydrolase	553	245	118	213	82.4143	46.5066	4.07433	2.05e-25	4.13e-21	1.47e-23	2	2	1	0.5	1
betI_2		hypothetical protein	553	245	118	213	82.4143	46.5066	4.07433	2.05e-25	4.13e-21	1.47e-23	2	2	1	0.5	1
php_2		Phosphotriesterase homology protein	553	245	118	213	82.4143	46.5066	4.07433	2.05e-25	4.13e-21	1.47e-23	2	2	1	0.5	1
group_4995		hypothetical protein	553	245	118	213	82.4143	46.5066	4.07433	2.05e-25	4.13e-21	1.47e-23	2	2	1	0.5	1
group_7422		hypothetical protein	553	245	118	213	82.4143	46.5066	4.07433	2.05e-25	4.13e-21	1.47e-23	2	2	1	0.5	1
group_7426		hypothetical protein	553	245	118	213	82.4143	46.5066	4.07433	2.05e-25	4.13e-21	1.47e-23	2	2	1	0.5	1
comEA		ComE operon protein 1	553	245	118	213	82.4143	46.5066	4.07433	2.05e-25	4.13e-21	1.47e-23	2	2	1	0.5	1
fmnP		Riboflavin transporter FmnP	553	245	118	213	82.4143	46.5066	4.07433	2.05e-25	4.13e-21	1.47e-23	2	2	1	0.5	1
group_6256		hypothetical protein	553	245	118	213	82.4143	46.5066	4.07433	2.05e-25	4.13e-21	1.47e-23	2	2	1	0.5	1
group_6070		hypothetical protein	553	245	118	213	82.4143	46.5066	4.07433	2.05e-25	4.13e-21	1.47e-23	2	2	1	0.5	1
group_5357		hypothetical protein	173	36	498	422	25.7824	92.1397	4.07218	2.22e-15	4.48e-11	6.78e-14	54	31	28	0.340891	0.891923
group_5305	por	Pyruvate synthase	169	35	502	423	25.1863	92.3581	4.0687	4.48e-15	9.03e-11	1.34e-13	37	19	19	1	1
group_3667		hypothetical protein	389	116	282	342	57.9732	74.6725	4.06695	5.75e-28	1.16e-23	6.6e-26	66	30	43	0.0186573	0.538583
group_3029		hypothetical protein	76	14	595	444	11.3264	96.9432	4.0509	1.49e-07	0.00301193	2.53e-06	27	19	11	0.052239	0.442068
group_3798		hypothetical protein	269	65	402	393	40.0894	85.8079	4.04581	6.49e-22	1.31e-17	3.24e-20	75	35	45	0.105342	0.644464
group_524		hypothetical protein	176	37	495	421	26.2295	91.9214	4.04565	1.78e-15	3.6e-11	5.47e-14	20	10	12	0.503445	1
group_4100		hypothetical protein	552	245	119	213	82.2653	46.5066	4.03279	4.51e-25	9.1e-21	3.02e-23	3	2	2	1	1
group_2742	inlJ_4	Internalin-J	552	245	119	213	82.2653	46.5066	4.03279	4.51e-25	9.1e-21	3.02e-23	3	2	2	1	1
group_6092		hypothetical protein	552	245	119	213	82.2653	46.5066	4.03279	4.51e-25	9.1e-21	3.02e-23	3	2	2	1	1
group_5156		hypothetical protein	552	245	119	213	82.2653	46.5066	4.03279	4.51e-25	9.1e-21	3.02e-23	3	2	2	1	1
group_4343		hypothetical protein	552	245	119	213	82.2653	46.5066	4.03279	4.51e-25	9.1e-21	3.02e-23	3	2	2	1	1
group_5113		hypothetical protein	551	244	120	214	82.1162	46.7249	4.02712	3.22e-25	6.49e-21	2.26e-23	5	3	3	1	1
group_3230		hypothetical protein	551	244	120	214	82.1162	46.7249	4.02712	3.22e-25	6.49e-21	2.26e-23	5	3	3	1	1
group_3161	pbuO_1	Guanine/hypoxanthine permease PbuO	550	243	121	215	81.9672	46.9432	4.0217	3.46e-25	6.97e-21	2.41e-23	7	4	4	1	1
group_3879		hypothetical protein	643	390	28	68	95.8271	14.8472	4.00403	4.24e-10	8.56e-06	9.21e-09	21	11	15	0.0783539	1
group_7425	rpe_1	Ribulose-phosphate 3-epimerase	553	247	118	211	82.4143	46.0699	4.0034	7.97e-25	1.61e-20	5.1e-23	3	2	2	1	1
rpiB_1		Ribose-5-phosphate isomerase B	553	247	118	211	82.4143	46.0699	4.0034	7.97e-25	1.61e-20	5.1e-23	3	2	2	1	1
group_6000		hypothetical protein	553	247	118	211	82.4143	46.0699	4.0034	7.97e-25	1.61e-20	5.1e-23	3	2	2	1	1
group_11761		hypothetical protein	147	30	524	428	21.9076	93.4498	4.00229	5.15e-13	1.04e-08	1.37e-11	23	10	17	0.0346897	0.677639
group_7373		hypothetical protein	147	30	524	428	21.9076	93.4498	4.00229	5.15e-13	1.04e-08	1.37e-11	21	10	14	0.189247	1
group_7687		hypothetical protein	80	15	591	443	11.9225	96.7249	3.99774	8.81e-08	0.0017777	1.53e-06	24	12	13	0.83882	1
group_3702	bglF_1	PTS system beta-glucoside-specific EIIBCA component	552	246	119	212	82.2653	46.2882	3.99754	8.66e-25	1.75e-20	5.5e-23	5	3	3	1	1
group_3553	rbsR_1	Ribose operon repressor	552	246	119	212	82.2653	46.2882	3.99754	8.66e-25	1.75e-20	5.5e-23	5	3	3	1	1
group_5996		hypothetical protein	551	245	120	213	82.1162	46.5066	3.99194	1.02e-24	2.05e-20	6.35e-23	4	2	3	0.625	1
group_6075		hypothetical protein	551	245	120	213	82.1162	46.5066	3.99194	1.02e-24	2.05e-20	6.35e-23	4	2	3	0.625	1
group_3643	spo0C	Chromosome-partitioning protein Spo0J	551	245	120	213	82.1162	46.5066	3.99194	1.02e-24	2.05e-20	6.35e-23	6	3	4	0.6875	1
xylF		2-hydroxymuconate semialdehyde hydrolase	551	245	120	213	82.1162	46.5066	3.99194	1.02e-24	2.05e-20	6.35e-23	4	2	3	0.625	1
sirC		Precorrin-2 dehydrogenase	550	244	121	214	81.9672	46.7249	3.98659	6.75e-25	1.36e-20	4.44e-23	6	3	4	0.6875	1
group_3438	ftsW_1	putative peptidoglycan glycosyltransferase FtsW	549	243	122	215	81.8182	46.9432	3.98148	7.56e-25	1.53e-20	4.94e-23	8	4	5	0.726562	1
yhjX		putative MFS-type transporter YhjX	553	248	118	210	82.4143	45.8515	3.96836	2.55e-24	5.15e-20	1.54e-22	11	5	7	0.548828	1
group_1484		Alpha-xylosidase BoGH31A	150	31	521	427	22.3547	93.2314	3.9657	2.78e-13	5.6e-09	7.51e-12	38	16	24	0.143307	0.417692
group_5973		hypothetical protein	471	171	200	287	70.1937	62.6638	3.95254	6.61e-28	1.33e-23	7.45e-26	19	15	14	0.0192108	0.0635681
esxB		ESAT-6 secretion system extracellular protein B	471	171	200	287	70.1937	62.6638	3.95254	6.61e-28	1.33e-23	7.45e-26	19	15	14	0.0192108	0.0635681
group_5971		hypothetical protein	471	171	200	287	70.1937	62.6638	3.95254	6.61e-28	1.33e-23	7.45e-26	19	15	14	0.0192108	0.0635681
group_7356		hypothetical protein	550	245	121	213	81.9672	46.5066	3.95176	1.33e-24	2.68e-20	8.21e-23	4	2	3	0.625	1
inlJ_12		Internalin-J	549	244	122	214	81.8182	46.7249	3.94672	1.44e-24	2.91e-20	8.9e-23	7	3	5	0.453125	1
group_252	smc_2	Chromosome partition protein Smc	447	154	224	304	66.617	66.3755	3.93924	5.27e-28	1.06e-23	6.11e-26	65	36	41	0.0463535	0.457021
group_1492		hypothetical protein	430	143	241	315	64.0835	68.7773	3.9303	1.15e-27	2.32e-23	1.28e-25	67	35	42	0.0498001	0.807195
group_7579		hypothetical protein	270	67	401	391	40.2385	85.3712	3.92936	3.04e-21	6.13e-17	1.44e-19	16	7	14	0.00418091	0.803619
group_7600		hypothetical protein	111	22	560	436	16.5425	95.1965	3.92825	4.53e-10	9.15e-06	9.8e-09	28	16	15	0.571588	0.850554
group_5062		hypothetical protein	548	244	123	214	81.6692	46.7249	3.9075	3.15e-24	6.36e-20	1.9e-22	6	3	4	0.6875	1
group_749		hypothetical protein	203	46	468	412	30.2534	89.9563	3.88499	9.45e-17	1.91e-12	3.12e-15	58	30	34	0.237047	0.895683
group_1130		hypothetical protein	541	237	130	221	80.6259	48.2533	3.88059	1.47e-24	2.97e-20	9.06e-23	31	14	21	0.0707555	0.7201
group_108	inlJ_1	Internalin-J	546	243	125	215	81.3711	46.9432	3.86469	4.51e-24	9.09e-20	2.67e-22	13	6	8	0.581055	1
group_2028		hypothetical protein	543	240	128	218	80.924	47.5983	3.85332	3.77e-24	7.61e-20	2.25e-22	18	9	10	0.814529	1
group_3011	mngB_2	Mannosylglycerate hydrolase	548	246	123	212	81.6692	46.2882	3.83951	1.12e-23	2.27e-19	6.54e-22	13	6	9	0.266846	1
group_35		hypothetical protein	221	52	450	406	32.9359	88.6463	3.83444	1.26e-17	2.54e-13	4.47e-16	56	27	33	0.228806	0.893853
tarJ		Ribulose-5-phosphate reductase 1	592	303	79	155	88.2265	33.8428	3.8334	5.25e-19	1.06e-14	2.18e-17	7	5	4	0.453125	1
tarI		Ribitol-5-phosphate cytidylyltransferase	592	303	79	155	88.2265	33.8428	3.8334	5.25e-19	1.06e-14	2.18e-17	7	5	4	0.453125	1
group_565		hypothetical protein	441	153	230	305	65.7228	66.5939	3.82225	7.87e-27	1.59e-22	8.49e-25	67	36	43	0.02712	0.625407
group_4586		hypothetical protein	317	87	354	371	47.2429	81.0044	3.81866	3.91e-23	7.9e-19	2.18e-21	13	11	9	0.0224609	0.266846
ybhF_2		putative ABC transporter ATP-binding protein YbhF	554	254	117	204	82.5633	44.5415	3.80295	8.84e-23	1.78e-18	4.81e-21	12	4	9	0.145996	0.387695
licR_2		putative licABCH operon regulator	546	245	125	213	81.3711	46.5066	3.79749	1.68e-23	3.4e-19	9.65e-22	16	7	11	0.210114	0.803619
group_1164		hypothetical protein	213	50	458	408	31.7437	89.083	3.79493	5.91e-17	1.19e-12	1.99e-15	39	21	24	0.199591	0.749259
group_1718	mtlR_1	Transcriptional regulator MtlR	594	307	77	151	88.5246	32.9694	3.79432	1.97e-18	3.97e-14	7.63e-17	17	9	11	0.332306	1
group_4276		putative hydrolase	543	242	128	216	80.924	47.1616	3.78642	1.37e-23	2.77e-19	7.9e-22	11	5	7	0.548828	1
tagD		Glycerol-3-phosphate cytidylyltransferase	591	303	80	155	88.0775	33.8428	3.77908	1.13e-18	2.27e-14	4.48e-17	8	5	5	0.726562	0.726562
group_4569		hypothetical protein	103	21	568	437	15.3502	95.4148	3.77356	3.29e-09	6.64e-05	6.55e-08	46	29	20	0.103805	0.461391
group_1145		hypothetical protein	174	39	497	419	25.9314	91.4847	3.76134	2.53e-14	5.11e-10	7.28e-13	40	23	23	0.429591	0.429591
ettA_2		Energy-dependent translational throttle protein EttA	592	305	79	153	88.2265	33.4061	3.75912	2.81e-18	5.67e-14	1.06e-16	5	3	4	0.375	1
rffG		dTDP-glucose 4,6-dehydratase 2	591	304	80	154	88.0775	33.6245	3.74235	2.08e-18	4.21e-14	7.98e-17	7	4	5	0.453125	1
rmlC		dTDP-4-dehydrorhamnose 3,5-epimerase	591	304	80	154	88.0775	33.6245	3.74235	2.08e-18	4.21e-14	7.98e-17	7	4	5	0.453125	1
rfbA		Glucose-1-phosphate thymidylyltransferase 1	591	304	80	154	88.0775	33.6245	3.74235	2.08e-18	4.21e-14	7.98e-17	7	4	5	0.453125	1
group_2212		hypothetical protein	553	255	118	203	82.4143	44.3231	3.73077	3.53e-22	7.12e-18	1.83e-20	17	5	13	0.0490417	0.143463
epsJ_2		putative glycosyltransferase EpsJ	590	303	81	155	87.9285	33.8428	3.72611	2.47e-18	4.97e-14	9.4e-17	9	5	6	0.507812	1
manP_3		PTS system mannose-specific EIIBCA component	638	384	33	74	95.082	16.1572	3.72569	4.06e-10	8.19e-06	8.84e-09	6	6	3	0.03125	1
group_2606		hypothetical protein	462	171	209	287	68.8525	62.6638	3.71006	1.04e-25	2.09e-21	9.54e-24	66	36	41	0.0640175	0.538583
bglH_3		Aryl-phospho-beta-D-glucosidase BglH	539	240	132	218	80.3279	47.5983	3.70903	4.38e-23	8.83e-19	2.42e-21	20	9	12	0.503445	0.823803
group_3027		hypothetical protein	219	53	452	405	32.6379	88.4279	3.70241	4.88e-17	9.85e-13	1.65e-15	69	41	38	0.148032	0.470369
efeU		Ferrous iron permease EfeU	583	294	88	164	86.8852	35.8079	3.69558	6.07e-19	1.23e-14	2.49e-17	6	4	5	0.21875	0.6875
xerD_1		Tyrosine recombinase XerD	460	170	211	288	68.5544	62.8821	3.69334	1.22e-25	2.45e-21	1.11e-23	77	41	48	0.0395395	0.648791
group_2540	rimL_1	Ribosomal-protein-serine acetyltransferase	88	18	583	440	13.1148	96.0699	3.68973	6.87e-08	0.00138664	1.2e-06	27	18	12	0.122078	0.701108
group_2413		hypothetical protein	189	44	482	414	28.1669	90.393	3.68946	5.2e-15	1.05e-10	1.55e-13	47	20	30	0.0789407	0.381693
group_1236		hypothetical protein	101	21	570	437	15.0522	95.4148	3.6873	8.12e-09	0.000163789	1.55e-07	29	11	19	0.136046	0.264931
group_3935	immR_1	HTH-type transcriptional regulator ImmR	218	53	453	405	32.4888	88.4279	3.67737	7.88e-17	1.59e-12	2.63e-15	69	41	39	0.148032	0.335558
group_5277		hypothetical protein	589	303	82	155	87.7794	33.8428	3.67443	5.5e-18	1.11e-13	2.02e-16	10	5	7	0.34375	1
cgkA		hypothetical protein	205	49	466	409	30.5514	89.3013	3.67194	5.88e-16	1.19e-11	1.87e-14	40	20	22	0.635828	1
group_993		hypothetical protein	227	56	444	402	33.8301	87.7729	3.67013	3.33e-17	6.72e-13	1.13e-15	52	29	31	0.211609	0.488456
group_3038		hypothetical protein	230	57	441	401	34.2772	87.5546	3.66909	1.58e-17	3.19e-13	5.57e-16	51	29	30	0.262438	0.401062
group_4191		hypothetical protein	167	38	504	420	24.8882	91.7031	3.66228	2.07e-13	4.18e-09	5.65e-12	25	10	18	0.0432853	0.424356
group_21361		hypothetical protein	551	255	120	203	82.1162	44.3231	3.65533	9.26e-22	1.87e-17	4.58e-20	20	5	16	0.0118179	0.0413895
group_1612		putative ABC transporter ATP-binding protein	557	262	114	196	83.0104	42.7948	3.65515	3.63e-21	7.31e-17	1.69e-19	43	20	28	0.065994	0.760792
group_1927		hypothetical protein	204	49	467	409	30.4024	89.3013	3.6462	9.58e-16	1.93e-11	2.98e-14	41	20	23	0.532709	1
group_723		hypothetical protein	229	57	442	401	34.1282	87.5546	3.64488	2.57e-17	5.19e-13	8.81e-16	50	28	30	0.202639	0.479888
yfdG		Prophage bactoprenol-linked glucose translocase	589	304	82	154	87.7794	33.6245	3.63872	9.72e-18	1.96e-13	3.49e-16	7	4	5	0.453125	1
ywpJ_1		Phosphatase YwpJ	536	239	135	219	79.8808	47.8166	3.63812	1.24e-22	2.51e-18	6.69e-21	17	7	12	0.143463	0.629059
group_3408		hypothetical protein	257	67	414	391	38.301	85.3712	3.62272	7.59e-19	1.53e-14	3.06e-17	15	10	12	0.0351562	0.301758
group_1574		hypothetical protein	392	128	279	330	58.4203	72.0524	3.62231	2.47e-24	4.97e-20	1.49e-22	51	14	42	3.39e-06	0.0017692
group_1034		hypothetical protein	128	28	543	430	19.076	93.8865	3.6201	1.31e-10	2.63e-06	2.92e-09	44	28	21	0.0961418	0.880396
group_471		hypothetical protein	86	18	585	440	12.8167	96.0699	3.59354	1.69e-07	0.00340389	2.84e-06	40	28	13	0.016589	0.0384773
group_909		putative glycosyltransferase	588	304	83	154	87.6304	33.6245	3.58878	2.16e-17	4.36e-13	7.5e-16	9	4	7	0.179688	1
group_5140		hypothetical protein	111	24	560	434	16.5425	94.7598	3.58438	2.31e-09	4.66e-05	4.68e-08	32	18	20	0.215327	0.596615
group_2342		hypothetical protein	111	24	560	434	16.5425	94.7598	3.58438	2.31e-09	4.66e-05	4.68e-08	35	23	14	0.0895311	0.310505
group_1890		hypothetical protein	111	24	560	434	16.5425	94.7598	3.58438	2.31e-09	4.66e-05	4.68e-08	35	23	14	0.0895311	0.310505
macB_3		putative ABC transporter ATP-binding protein	538	243	133	215	80.1788	46.9432	3.57901	5.83e-22	1.18e-17	2.94e-20	18	4	15	0.00753784	0.0308838
celD_2		hypothetical protein	492	199	179	259	73.3234	56.5502	3.57733	5.29e-24	1.07e-19	3.12e-22	14	10	10	0.179565	0.179565
group_2438		hypothetical protein	537	242	134	216	80.0298	47.1616	3.57691	6.34e-22	1.28e-17	3.17e-20	18	5	15	0.00753784	0.0962524
group_461	inlA_7	Internalin-A	164	38	507	420	24.4411	91.7031	3.57521	8.83e-13	1.78e-08	2.3e-11	46	23	24	0.882996	1
group_1496		hypothetical protein	587	303	84	155	87.4814	33.8428	3.57477	1.53e-17	3.08e-13	5.39e-16	11	5	8	0.226562	1
aadR		Transcriptional activatory protein AadR	518	223	153	235	77.1982	51.31	3.56781	5.85e-23	1.18e-18	3.22e-21	40	18	24	0.268187	0.635828
immA		Metallopeptidase ImmA	210	52	461	406	31.2966	88.6463	3.55665	1.21e-15	2.44e-11	3.75e-14	67	39	38	0.221549	0.328432
group_3212		hypothetical protein	537	243	134	215	80.0298	46.9432	3.5457	1.16e-21	2.34e-17	5.68e-20	3	3	2	0.25	1
rmlD		dTDP-4-dehydrorhamnose reductase	587	304	84	154	87.4814	33.6245	3.54002	2.76e-17	5.58e-13	9.44e-16	11	4	9	0.0654297	0.548828
group_2020		hypothetical protein	517	223	154	235	77.0492	51.31	3.5378	1.13e-22	2.28e-18	6.12e-21	36	19	20	0.617719	0.867939
group_3173		hypothetical protein	148	34	523	424	22.0566	92.5764	3.52896	1.2e-11	2.43e-07	2.93e-10	47	25	25	0.770867	0.770867
group_4564		hypothetical protein	334	101	337	357	49.7765	77.9476	3.50319	1.36e-21	2.74e-17	6.62e-20	21	13	17	0.00719738	0.38331
nifS		Putative cysteine desulfurase NifS	525	232	146	226	78.2414	49.345	3.50289	5.36e-22	1.08e-17	2.72e-20	7	6	4	0.125	1
group_2577		hypothetical protein	348	108	323	350	51.8629	76.4192	3.49157	5.07e-22	1.02e-17	2.6e-20	67	33	42	0.0498001	1
group_3181		hypothetical protein	157	37	514	421	23.3979	91.9214	3.4755	4.37e-12	8.81e-08	1.09e-10	50	29	23	0.322236	0.671811
group_3973		hypothetical protein	96	21	575	437	14.307	95.4148	3.47429	4.93e-08	0.000993487	8.74e-07	31	18	17	0.47313	0.7201
pleD		Response regulator PleD	525	233	146	225	78.2414	49.1266	3.47243	1.57e-21	3.16e-17	7.57e-20	38	16	23	0.255875	0.417692
capA_2		Capsule biosynthesis protein CapA	571	285	100	173	85.0969	37.7729	3.46607	3.44e-18	6.94e-14	1.29e-16	28	12	19	0.0871586	0.571588
essD_1		hypothetical protein	167	40	504	418	24.8882	91.2664	3.4626	1.51e-12	3.04e-08	3.88e-11	33	21	20	0.162756	0.296206
cydD_1		ATP-binding/permease protein CydD	460	177	211	281	68.5544	61.3537	3.46105	3.13e-23	6.31e-19	1.75e-21	60	30	37	0.092461	1
group_4199		hypothetical protein	533	242	138	216	79.4337	47.1616	3.44736	6.21e-21	1.25e-16	2.85e-19	20	10	15	0.0413895	1
cwlK		Peptidoglycan L-alanyl-D-glutamate endopeptidase CwlK	163	39	508	419	24.2921	91.4847	3.44725	2.93e-12	5.91e-08	7.35e-11	65	39	31	0.136032	0.804317
group_2348	adhR_1	HTH-type transcriptional regulator AdhR	592	314	79	144	88.2265	31.441	3.43659	8.17e-16	1.65e-11	2.56e-14	56	31	32	0.349682	0.504404
mco		Multicopper oxidase mco	91	20	580	438	13.5618	95.6332	3.43603	1.34e-07	0.00270366	2.29e-06	21	13	13	0.38331	0.38331
cas9		CRISPR-associated endonuclease Cas9	166	40	505	418	24.7392	91.2664	3.43505	1.55e-12	3.12e-08	3.98e-11	35	17	20	0.49956	1
group_1954		hypothetical protein	111	25	560	433	16.5425	94.5415	3.43307	7.68e-09	0.00015487	1.47e-07	46	28	21	0.183925	0.658738
group_398	inlA_2	Internalin-A	223	58	448	400	33.234	87.3362	3.43288	6.86e-16	1.38e-11	2.16e-14	44	25	26	0.291215	0.451381
efeM		putative iron uptake system component EfeM	570	285	101	173	84.9478	37.7729	3.42574	4.33e-18	8.74e-14	1.61e-16	13	6	12	0.00341797	1
group_1652		hypothetical protein	148	35	523	423	22.0566	92.3581	3.42005	2.55e-11	5.15e-07	6.11e-10	52	31	23	0.211609	0.488456
tagH		Teichoic acids export ATP-binding protein TagH	581	300	90	158	86.5872	34.4978	3.39993	8.81e-17	1.78e-12	2.92e-15	18	7	13	0.0962524	0.480682
group_1990		hypothetical protein	168	41	503	417	25.0373	91.048	3.39698	1.93e-12	3.89e-08	4.92e-11	61	38	28	0.0721774	0.608921
hflX_2		GTPase HflX	537	248	134	210	80.0298	45.8515	3.39342	3.73e-20	7.52e-16	1.66e-18	25	5	22	0.000156522	0.00407731
group_6407		hypothetical protein	94	21	577	437	14.0089	95.4148	3.39011	1.18e-07	0.00237639	2.02e-06	42	26	18	0.164149	0.440799
group_1894		hypothetical protein	200	51	471	407	29.8063	88.8646	3.3887	2.9e-14	5.84e-10	8.28e-13	65	41	31	0.0463535	0.804317
group_5367		hypothetical protein	249	68	422	390	37.1088	85.1528	3.3841	5.53e-17	1.12e-12	1.87e-15	18	11	12	0.237885	0.480682
bglF_4		PTS system beta-glucoside-specific EIIBCA component	527	238	144	220	78.5395	48.0349	3.38294	1.27e-20	2.56e-16	5.78e-19	26	8	19	0.0289593	0.0755187
group_1795	xerD_1	Tyrosine recombinase XerD	167	41	504	417	24.8882	91.048	3.37006	3.06e-12	6.17e-08	7.66e-11	43	22	27	0.126289	1
group_1999		hypothetical protein	153	37	518	421	22.8018	91.9214	3.3608	2.78e-11	5.6e-07	6.62e-10	46	24	24	0.882996	0.882996
group_1659		hypothetical protein	131	31	540	427	19.5231	93.2314	3.34152	5.11e-10	1.03e-05	1.1e-08	48	26	25	0.665466	0.885433
group_2317		hypothetical protein	464	184	207	274	69.1505	59.8253	3.33795	5.27e-22	1.06e-17	2.69e-20	56	31	32	0.349682	0.504404
group_1698	licC_4	Lichenan permease IIC component	526	239	145	219	78.3905	47.8166	3.32402	4.42e-20	8.92e-16	1.96e-18	38	19	25	0.0729514	1
group_2704		hypothetical protein	296	88	375	370	44.1133	80.786	3.31879	1.01e-18	2.04e-14	4.06e-17	71	46	34	0.0169947	0.812589
group_4644		hypothetical protein	130	31	541	427	19.3741	93.2314	3.30988	7.84e-10	1.58e-05	1.66e-08	49	26	26	0.77545	0.77545
group_6031	manP_3	PTS system mannose-specific EIIBCA component	634	384	37	74	94.4858	16.1572	3.30208	6.17e-09	0.000124372	1.19e-07	10	6	7	0.34375	0.753906
ywiE		Major cardiolipin synthase ClsA	563	281	108	177	83.9046	38.6463	3.28361	2.24e-17	4.53e-13	7.78e-16	30	14	21	0.0427739	0.855536
marA		Multiple antibiotic resistance protein MarA	167	42	504	416	24.8882	90.8297	3.28193	6.23e-12	1.26e-07	1.54e-10	24	12	15	0.307456	1
group_2400		hypothetical protein	189	49	482	409	28.1669	89.3013	3.27297	3.33e-13	6.73e-09	8.99e-12	34	19	22	0.121449	0.607591
group_2292	inlJ_4	Internalin-J	95	22	576	436	14.158	95.1965	3.26862	1.61e-07	0.00324979	2.72e-06	49	32	19	0.0443842	0.152408
group_599		hypothetical protein	95	22	576	436	14.158	95.1965	3.26862	1.61e-07	0.00324979	2.72e-06	46	29	20	0.103805	0.461391
tagO_1		putative undecaprenyl-phosphate N-acetylglucosaminyl 1-phosphate transferase	530	245	141	213	78.9866	46.5066	3.26791	2.66e-19	5.36e-15	1.12e-17	24	6	19	0.00661075	0.0226558
tarL_1		Teichoic acid poly(ribitol-phosphate) polymerase	576	298	95	160	85.842	34.9345	3.25539	6.06e-16	1.22e-11	1.92e-14	23	9	16	0.0931396	0.404873
group_1519		hypothetical protein	172	44	499	414	25.6334	90.393	3.24321	4.17e-12	8.42e-08	1.04e-10	59	36	27	0.117477	0.602923
copB		Copper-exporting P-type ATPase B	98	23	573	435	14.6051	94.9782	3.23469	1.38e-07	0.00277937	2.35e-06	21	13	11	0.38331	1
ykfA		putative murein peptide carboxypeptidase	470	193	201	265	70.0447	57.8603	3.21063	1.28e-20	2.58e-16	5.82e-19	19	12	13	0.167068	0.359283
group_3003	cycB_2	Cyclodextrin-binding protein	264	77	407	381	39.3443	83.1878	3.20955	1.48e-16	2.99e-12	4.84e-15	35	15	25	0.0166738	0.49956
group_3395		hypothetical protein	170	44	501	414	25.3353	90.393	3.19271	9.97e-12	2.01e-07	2.44e-10	33	24	14	0.013531	0.48685
group_548		hypothetical protein	140	35	531	423	20.8644	92.3581	3.18644	5.82e-10	1.17e-05	1.24e-08	52	37	21	0.00318525	0.211609
group_2489	glmM	Phosphoglucosamine mutase	153	39	518	419	22.8018	91.4847	3.1733	1.1e-10	2.22e-06	2.47e-09	58	37	25	0.0479403	0.358143
group_3269		hypothetical protein	497	217	174	241	74.0686	52.6201	3.17223	1.2e-19	2.42e-15	5.22e-18	88	45	59	0.00182403	0.915187
group_345		hypothetical protein	81	19	590	439	12.0715	95.8515	3.17208	2.02e-06	0.0407316	2.99e-05	39	26	14	0.0532519	0.108129
group_1082		hypothetical protein	136	34	535	424	20.2683	92.5764	3.17009	1.09e-09	2.2e-05	2.28e-08	39	20	22	0.522397	1
epsJ_1		putative glycosyltransferase EpsJ	567	290	104	168	84.5007	36.6812	3.15836	5.5e-16	1.11e-11	1.75e-14	29	14	17	0.458258	1
group_3277		hypothetical protein	613	353	58	105	91.3562	22.9258	3.14374	4.67e-11	9.42e-07	1.08e-09	30	14	20	0.0987371	0.855536
group_1288		hypothetical protein	124	31	547	427	18.4799	93.2314	3.12249	6.97e-09	0.00014063	1.34e-07	53	32	25	0.168978	0.783846
qorB		Quinone oxidoreductase 2	450	181	221	277	67.0641	60.4803	3.11617	5.43e-20	1.1e-15	2.4e-18	57	25	36	0.0627367	0.427043
group_1329		hypothetical protein	113	28	558	430	16.8405	93.8865	3.10996	4.13e-08	0.000833239	7.39e-07	45	33	16	0.0024589	0.0724543
group_354		hypothetical protein	113	28	558	430	16.8405	93.8865	3.10996	4.13e-08	0.000833239	7.39e-07	54	33	22	0.133674	0.220328
inlJ_2		Internalin-J	561	285	110	173	83.6066	37.7729	3.09579	7.53e-16	1.52e-11	2.36e-14	47	17	35	0.00108854	0.0789407
group_1321		hypothetical protein	150	39	521	419	22.3547	91.4847	3.09316	4.13e-10	8.33e-06	8.98e-09	63	37	30	0.207368	0.801306
group_3914		hypothetical protein	150	39	521	419	22.3547	91.4847	3.09316	4.13e-10	8.33e-06	8.98e-09	49	24	27	0.568172	1
group_6354		hypothetical protein	327	108	344	350	48.7332	76.4192	3.08059	5.44e-18	1.1e-13	2e-16	18	12	14	0.0308838	0.237885
cas3		CRISPR-associated nuclease/helicase Cas3	326	108	345	350	48.5842	76.4192	3.06227	8.76e-18	1.77e-13	3.17e-16	17	11	14	0.0127258	0.332306
group_3915		hypothetical protein	326	108	345	350	48.5842	76.4192	3.06227	8.76e-18	1.77e-13	3.17e-16	17	11	14	0.0127258	0.332306
group_439	atxA	Anthrax toxin expression trans-acting positive regulator	132	34	539	424	19.6721	92.5764	3.05402	4.06e-09	8.19e-05	8e-08	57	35	27	0.111161	0.791366
group_147		hypothetical protein	376	135	295	323	56.0358	70.524	3.04954	6.95e-19	1.4e-14	2.82e-17	51	18	35	0.0109736	0.0488739
group_608		hypothetical protein	234	69	437	389	34.8733	84.9345	3.0188	5.42e-14	1.09e-09	1.53e-12	54	31	33	0.133674	0.340891
group_2696		hypothetical protein	273	85	398	373	40.6855	81.441	3.01002	1.92e-15	3.87e-11	5.87e-14	20	14	14	0.115318	0.115318
group_2025		hypothetical protein	514	239	157	219	76.6021	47.8166	2.99992	2.01e-17	4.05e-13	6.99e-16	29	8	22	0.00813006	0.0241195
group_7415		hypothetical protein	206	59	465	399	30.7004	87.1179	2.99595	1.46e-12	2.95e-08	3.78e-11	11	9	7	0.0654297	0.548828
group_644	tipA	HTH-type transcriptional activator TipA	312	103	359	355	46.4978	77.5109	2.99538	1.08e-16	2.18e-12	3.54e-15	53	29	32	0.168978	0.583132
group_1837		hypothetical protein	143	38	528	420	21.3115	91.7031	2.99342	1.83e-09	3.68e-05	3.77e-08	21	12	12	0.663624	0.663624
group_3833		hypothetical protein	146	39	525	419	21.7586	91.4847	2.98774	1.47e-09	2.97e-05	3.07e-08	48	22	30	0.111403	0.665466
group_1645		hypothetical protein	235	70	436	388	35.0224	84.7162	2.98755	6.66e-14	1.34e-09	1.87e-12	76	41	38	0.566573	1
group_7476		hypothetical protein	508	234	163	224	75.7079	48.9083	2.98338	1.93e-17	3.89e-13	6.73e-16	30	11	21	0.0427739	0.200488
lytN		hypothetical protein	95	24	576	434	14.158	94.7598	2.98249	9.55e-07	0.0192555	1.49e-05	31	15	17	0.7201	1
group_1040		hypothetical protein	511	237	160	221	76.155	48.2533	2.97814	2.59e-17	5.23e-13	8.86e-16	26	9	19	0.0289593	0.168638
group_3745	srlR_3	Glucitol operon repressor	559	287	112	171	83.3085	37.3362	2.97377	7.53e-15	1.52e-10	2.23e-13	32	14	22	0.0501025	0.596615
cas1_1		CRISPR-associated endonuclease Cas1	319	107	352	351	47.541	76.6376	2.97284	9.46e-17	1.91e-12	3.12e-15	24	11	20	0.00154388	0.83882
yhhX		putative oxidoreductase YhhX	518	244	153	214	77.1982	46.7249	2.96936	6.56e-17	1.32e-12	2.2e-15	58	23	38	0.024746	0.148006
group_2000		hypothetical protein	91	23	580	435	13.5618	94.9782	2.96739	1.68e-06	0.0338386	2.53e-05	41	28	16	0.0275332	0.211024
group_4519	yusV_2	putative siderophore transport system ATP-binding protein YusV	487	216	184	242	72.5782	52.8384	2.96533	6.56e-18	1.32e-13	2.4e-16	56	31	32	0.349682	0.504404
group_5253		hypothetical protein	112	29	559	429	16.6915	93.6681	2.96391	1.21e-07	0.00244057	2.07e-06	44	25	23	0.451381	0.880396
group_5293		hypothetical protein	366	132	305	326	54.5455	71.179	2.96364	8.04e-18	1.62e-13	2.92e-16	58	30	32	0.511842	0.895683
group_1747		hypothetical protein	506	233	165	225	75.4098	49.1266	2.96137	2.4e-17	4.84e-13	8.29e-16	34	18	21	0.229481	0.864166
group_1447		hypothetical protein	626	378	45	80	93.2936	17.4672	2.94415	2.37e-08	0.00047851	4.35e-07	41	19	24	0.348889	0.755229
group_657		hypothetical protein	150	41	521	417	22.3547	91.048	2.92823	1.49e-09	3e-05	3.09e-08	50	18	35	0.00660045	0.0649086
gmuC_2		PTS system oligo-beta-mannoside-specific EIIC component	638	398	33	60	95.082	13.1004	2.91457	1.45e-06	0.0292629	2.2e-05	23	15	14	0.21004	0.404873
group_6364		hypothetical protein	107	28	564	430	15.9463	93.8865	2.9135	3.26e-07	0.00658219	5.4e-06	44	28	18	0.0961418	0.291215
ppa		Inorganic pyrophosphatase	547	276	124	182	81.5201	39.738	2.90889	7.08e-15	1.43e-10	2.11e-13	21	14	15	0.0783539	0.189247
cas2_1		CRISPR-associated endoribonuclease Cas2	314	107	357	351	46.7958	76.6376	2.88526	6.74e-16	1.36e-11	2.13e-14	25	11	22	0.000156522	0.690038
group_92	ssbA_2	hypothetical protein	92	24	579	434	13.7109	94.7598	2.87334	2.18e-06	0.0439856	3.23e-05	38	24	18	0.143307	0.871415
group_5548		hypothetical protein	119	32	552	426	17.7347	93.0131	2.8699	1.06e-07	0.00213508	1.82e-06	55	34	23	0.104789	0.28061
group_3030		hypothetical protein	315	108	356	350	46.9449	76.4192	2.86751	7.66e-16	1.55e-11	2.4e-14	24	11	21	0.000277162	0.83882
group_1277	yicI_2	Alpha-xylosidase	231	71	440	387	34.4262	84.4978	2.86162	7.05e-13	1.42e-08	1.85e-11	66	32	36	0.538583	0.902158
group_2289	manP_2	PTS system mannose-specific EIIBCA component	112	30	559	428	16.6915	93.4498	2.85844	2.29e-07	0.00462501	3.82e-06	47	28	22	0.24296	0.770867
tatC2		Sec-independent protein translocase protein TatCy	457	196	214	262	68.1073	57.2052	2.85462	2.9e-17	5.84e-13	9.85e-16	52	23	35	0.0175332	0.488456
group_835	inlB_5	hypothetical protein	278	91	393	367	41.4307	80.131	2.85284	1.6e-14	3.23e-10	4.69e-13	53	24	38	0.00219019	0.583132
group_3448		hypothetical protein	100	27	571	431	14.9031	94.1048	2.79562	1.32e-06	0.026646	2.02e-05	50	33	23	0.0328391	0.671811
group_3713		hypothetical protein	623	377	48	81	92.8465	17.6856	2.78863	6.87e-08	0.00138601	1.2e-06	18	11	13	0.0962524	0.480682
group_3728		hypothetical protein	352	130	319	328	52.459	71.6157	2.78408	6.89e-16	1.39e-11	2.17e-14	34	16	26	0.00293506	0.864166
group_1268		hypothetical protein	109	30	562	428	16.2444	93.4498	2.76702	7.59e-07	0.0153161	1.2e-05	54	37	25	0.00907334	0.683489
group_1774		hypothetical protein	469	209	202	249	69.8957	54.3668	2.76614	3.65e-16	7.37e-12	1.17e-14	59	29	37	0.0674446	1
ywtF		Putative transcriptional regulator YwtF	470	210	201	248	70.0447	54.1485	2.76143	5.43e-16	1.09e-11	1.73e-14	47	20	31	0.0399861	0.381693
group_2626	bglC_2	Aryl-phospho-beta-D-glucosidase BglC	577	316	94	142	85.9911	31.0044	2.75835	1.18e-11	2.37e-07	2.87e-10	45	24	30	0.0356978	0.765992
group_1704		hypothetical protein	134	38	537	420	19.9702	91.7031	2.75801	4.88e-08	0.000984517	8.67e-07	25	12	15	0.424356	1
group_510	inlA_1	Internalin-A	350	130	321	328	52.161	71.6157	2.75102	1.22e-15	2.46e-11	3.78e-14	62	32	34	0.525773	0.899076
group_1087		hypothetical protein	249	81	422	377	37.1088	82.3144	2.74627	7.49e-13	1.51e-08	1.96e-11	23	15	15	0.21004	0.21004
cssS		Sensor histidine kinase CssS	481	220	190	238	71.6841	51.9651	2.73871	1.4e-15	2.83e-11	4.33e-14	44	20	28	0.0961418	0.651588
group_3507		putative glycosyltransferase	571	310	100	148	85.0969	32.3144	2.72606	6.53e-12	1.32e-07	1.61e-10	29	13	21	0.0241195	0.711071
group_2712		hypothetical protein	123	35	548	423	18.3308	92.3581	2.71267	1.97e-07	0.00398352	3.3e-06	47	23	26	0.560065	1
tagB		Teichoic acid glycerol-phosphate primase	558	296	113	162	83.1595	35.3712	2.70258	1.8e-12	3.63e-08	4.59e-11	33	10	25	0.00455138	0.035082
czcR		Transcriptional activator protein CzcR	480	221	191	237	71.535	51.7467	2.69503	3.91e-15	7.89e-11	1.18e-13	44	18	29	0.0487668	0.291215
nagC_2		N-acetylglucosamine repressor	507	245	164	213	75.5589	46.5066	2.68768	2.22e-14	4.48e-10	6.44e-13	22	9	15	0.133801	0.523467
ssbB		Single-stranded DNA-binding protein B	507	245	164	213	75.5589	46.5066	2.68768	2.22e-14	4.48e-10	6.44e-13	45	15	32	0.00660882	0.0356978
group_1147		hypothetical protein	188	58	483	400	28.0179	87.3362	2.68437	4.95e-10	9.98e-06	1.07e-08	63	38	33	0.129918	0.801306
cwlS_2		Muramidase-2	340	127	331	331	50.6706	72.2707	2.67717	1.06e-14	2.13e-10	3.12e-13	75	45	37	0.105342	1
fer		Ferredoxin	572	313	99	145	85.2459	31.6594	2.67661	2.22e-11	4.48e-07	5.33e-10	36	16	25	0.0288167	0.617719
group_338	inlJ_2	Internalin-J	455	202	216	256	67.8092	55.8952	2.6696	2.68e-15	5.4e-11	8.09e-14	44	16	31	0.00955988	0.0961418
group_207		hypothetical protein	371	145	300	313	55.2906	68.3406	2.66949	4.94e-15	9.96e-11	1.48e-13	74	37	46	0.047393	1
group_551		hypothetical protein	165	50	506	408	24.5902	89.083	2.66087	5.18e-09	0.000104536	1.01e-07	55	25	36	0.0300289	0.590053
tagG		Teichoic acid translocation permease protein TagG	560	300	111	158	83.4575	34.4978	2.65706	5.82e-12	1.17e-07	1.44e-10	25	8	20	0.00407731	0.107752
yclM		Aspartokinase 3	598	346	73	112	89.1207	24.4541	2.65167	2.52e-09	5.08e-05	5.08e-08	24	11	18	0.0226558	0.83882
group_2407		hypothetical protein	291	103	380	355	43.3681	77.5109	2.63937	3.08e-13	6.21e-09	8.31e-12	22	12	19	0.000855446	0.831812
group_3441		hypothetical protein	311	113	360	345	46.3487	75.3275	2.63754	1.11e-13	2.24e-09	3.07e-12	59	31	36	0.117477	0.794844
group_1891		hypothetical protein	309	112	362	346	46.0507	75.5459	2.63699	1.06e-13	2.13e-09	2.93e-12	60	32	36	0.155002	0.698883
group_4630		hypothetical protein	135	40	536	418	20.1192	91.2664	2.632	1.07e-07	0.00215946	1.84e-06	52	34	25	0.0364834	0.889884
skfE		SkfA peptide export ATP-binding protein SkfE	608	360	63	98	90.611	21.3974	2.62716	2.16e-08	0.000436465	3.98e-07	5	5	4	0.0625	0.375
group_2343		hypothetical protein	310	113	361	345	46.1997	75.3275	2.62177	1.19e-13	2.4e-09	3.29e-12	59	31	36	0.117477	0.794844
group_9945		hypothetical protein	134	40	537	418	19.9702	91.2664	2.60764	1.56e-07	0.00313859	2.64e-06	52	34	25	0.0364834	0.889884
group_1847		hypothetical protein	438	192	233	266	65.2757	58.0786	2.60435	1.09e-14	2.19e-10	3.21e-13	54	25	37	0.00907334	0.683489
group_912		hypothetical protein	521	262	150	196	77.6453	42.7948	2.59837	3.62e-13	7.31e-09	9.73e-12	87	45	53	0.0530031	0.830373
group_2669		hypothetical protein	139	42	532	416	20.7154	90.8297	2.5879	1.5e-07	0.00301807	2.54e-06	56	34	29	0.140895	0.893853
ytrA_4		HTH-type transcriptional repressor YtrA	607	360	64	98	90.462	21.3974	2.58186	3.76e-08	0.000757534	6.79e-07	4	4	4	0.125	0.125
katA		Catalase	494	238	177	220	73.6215	48.0349	2.57988	1.28e-13	2.58e-09	3.51e-12	32	12	23	0.0200616	0.215327
group_459		hypothetical protein	489	234	182	224	72.8763	48.9083	2.57199	1.07e-13	2.16e-09	2.96e-12	39	11	32	7.03e-05	0.0094753
srrA_3		Transcriptional regulatory protein SrrA	614	370	57	88	91.5052	19.214	2.56197	1.85e-07	0.00373958	3.12e-06	43	21	25	0.360378	1
group_1394		hypothetical protein	224	75	447	383	33.383	83.6245	2.55905	1.26e-10	2.54e-06	2.82e-09	56	30	32	0.349682	0.68888
group_847		hypothetical protein	238	81	433	377	35.4694	82.3144	2.55826	4.93e-11	9.95e-07	1.14e-09	86	40	53	0.0398536	0.590036
group_933		hypothetical protein	490	236	181	222	73.0253	48.4716	2.54659	1.71e-13	3.45e-09	4.68e-12	24	7	17	0.0639147	0.0639147
group_3257	capA_1	Capsule biosynthesis protein CapA	387	160	284	298	57.6751	65.0655	2.53798	6.68e-14	1.35e-09	1.88e-12	35	19	26	0.00598812	0.735879
group_3331		hypothetical protein	357	142	314	316	53.2042	68.9956	2.5301	1.24e-13	2.51e-09	3.43e-12	75	39	45	0.105342	0.817554
group_2325		hypothetical protein	234	80	437	378	34.8733	82.5328	2.53009	9.93e-11	2e-06	2.25e-09	22	19	10	0.000855446	0.831812
group_486	lytG_4	Autolysin	535	279	136	179	79.7317	39.083	2.52385	6.67e-12	1.34e-07	1.64e-10	47	21	30	0.0789407	0.560065
group_218		hypothetical protein	195	64	476	394	29.0611	86.0262	2.52199	1.74e-09	3.51e-05	3.6e-08	41	17	26	0.117275	0.348889
group_1725		hypothetical protein	619	378	52	80	92.2504	17.4672	2.51933	1.12e-06	0.0226779	1.75e-05	11	9	8	0.0654297	0.226562
group_2897	tkt_1	Transketolase	434	193	237	265	64.6796	57.8603	2.51437	7.98e-14	1.61e-09	2.22e-12	66	31	42	0.0355827	0.712231
group_3622		hypothetical protein	605	360	66	98	90.1639	21.3974	2.49537	1.14e-07	0.00229133	1.95e-06	6	4	6	0.03125	0.6875
group_1184		hypothetical protein	474	225	197	233	70.6408	50.8734	2.49164	3.52e-13	7.1e-09	9.47e-12	59	25	39	0.0183371	0.297595
group_4457		hypothetical protein	333	130	338	328	49.6274	71.6157	2.48575	7.3e-13	1.47e-08	1.91e-11	68	39	40	0.18181	0.27499
group_1456		Ribonuclease	556	303	115	155	82.8614	33.8428	2.47324	1.86e-10	3.75e-06	4.13e-09	35	24	20	0.0409596	0.49956
bglH_4		Aryl-phospho-beta-D-glucosidase BglH	219	76	452	382	32.6379	83.4061	2.43532	1.03e-09	2.08e-05	2.17e-08	15	11	10	0.118469	0.301758
group_2272		hypothetical protein	132	42	539	416	19.6721	90.8297	2.42566	9.77e-07	0.0197025	1.52e-05	25	11	17	0.107752	0.690038
group_1030		hypothetical protein	242	87	429	371	36.0656	81.0044	2.40554	4.43e-10	8.94e-06	9.61e-09	79	47	45	0.11466	0.260426
ppaX_3		Phosphorylated carbohydrates phosphatase	464	221	207	237	69.1505	51.7467	2.40383	2e-12	4.03e-08	5.09e-11	21	11	14	0.189247	1
group_3266		hypothetical protein	493	246	178	212	73.4724	46.2882	2.38686	1.12e-11	2.25e-07	2.72e-10	54	31	32	0.220328	0.340891
group_802		hypothetical protein	609	369	62	89	90.7601	19.4323	2.36913	1.22e-06	0.0246208	1.89e-05	25	16	14	0.229523	0.690038
inlA_5		Internalin-A	497	251	174	207	74.0686	45.1965	2.35561	2.27e-11	4.57e-07	5.43e-10	59	32	31	0.602923	0.794844
group_1525		hypothetical protein	260	97	411	361	38.7481	78.821	2.35433	3.26e-10	6.57e-06	7.13e-09	31	17	21	0.0707555	0.7201
group_3700		hypothetical protein	491	247	180	211	73.1744	46.0699	2.33021	4.3e-11	8.66e-07	9.99e-10	67	19	51	2.17e-05	0.000521613
tatAy		Sec-independent protein translocase protein TatAy	531	284	140	174	79.1356	37.9913	2.32379	4.05e-10	8.18e-06	8.84e-09	43	13	34	0.000170155	0.0137182
group_1969	bceB_2	Bacitracin export permease protein BceB	138	46	533	412	20.5663	89.9563	2.31895	1.72e-06	0.0347654	2.6e-05	68	40	32	0.18181	0.716301
group_3288		hypothetical protein	283	110	388	348	42.1759	75.9825	2.3075	2.54e-10	5.11e-06	5.58e-09	55	28	28	1	1
group_4328		Acetyltransferase	547	301	124	157	81.5201	34.2795	2.30091	3.1e-09	6.25e-05	6.19e-08	35	12	27	0.00187823	0.0895311
group_1577		hypothetical protein	542	296	129	162	80.775	35.3712	2.2995	2.02e-09	4.07e-05	4.11e-08	61	41	36	0.00985345	0.200031
group_1500		hypothetical protein	563	318	108	140	83.9046	30.5677	2.29502	1.38e-08	0.000278709	2.59e-07	19	10	14	0.0635681	1
clpP1		ATP-dependent Clp protease proteolytic subunit 1	332	137	339	321	49.4784	70.0873	2.29468	5.97e-11	1.2e-06	1.37e-09	62	37	35	0.161881	0.374152
cas1_2		CRISPR-associated endonuclease Cas1	251	95	420	363	37.4069	79.2576	2.28353	1.87e-09	3.77e-05	3.85e-08	17	15	10	0.00234985	0.629059
cas2_2		CRISPR-associated endoribonuclease Cas2	251	95	420	363	37.4069	79.2576	2.28353	1.87e-09	3.77e-05	3.85e-08	17	15	10	0.00234985	0.629059
group_1614		hypothetical protein	543	298	128	160	80.924	34.9345	2.27768	2.85e-09	5.75e-05	5.72e-08	83	45	52	0.0275342	0.51041
inlJ_5		Internalin-J	458	223	213	235	68.2563	51.31	2.26594	6.53e-11	1.32e-06	1.5e-09	49	20	32	0.0443842	0.25287
group_2210		hypothetical protein	468	231	203	227	69.7466	49.5633	2.2655	7.24e-11	1.46e-06	1.65e-09	77	44	43	0.254305	0.362032
group_4560		hypothetical protein	195	71	476	387	29.0611	84.4978	2.23296	1.08e-07	0.00217761	1.86e-06	23	10	19	0.00259948	0.677639
csn2		CRISPR-associated protein Csn2	247	95	424	363	36.8107	79.2576	2.22594	5.74e-09	0.000115873	1.11e-07	19	13	13	0.167068	0.167068
group_3289		hypothetical protein	153	54	518	404	22.8018	88.2096	2.20978	2.27e-06	0.0458048	3.35e-05	34	13	23	0.0576127	0.229481
group_4566		hypothetical protein	251	99	420	359	37.4069	78.3843	2.16712	1.53e-08	0.000308727	2.85e-07	17	11	10	0.332306	0.629059
group_4252	bglK_4	Beta-glucoside kinase	500	264	171	194	74.5156	42.3581	2.14868	3.36e-09	6.78e-05	6.69e-08	33	21	15	0.162756	0.728332
group_239		hypothetical protein	464	234	207	224	69.1505	48.9083	2.14575	1.26e-09	2.53e-05	2.63e-08	67	24	47	0.00130717	0.02712
yicI_2		Alpha-xylosidase	455	227	216	231	67.8092	50.4367	2.1436	1.1e-09	2.21e-05	2.3e-08	76	37	46	0.0846461	0.908777
group_7578		hypothetical protein	337	147	334	311	50.2235	67.9039	2.13465	1.74e-09	3.5e-05	3.6e-08	19	11	17	0.000728607	0.647606
tarL_2		Teichoic acid ribitol-phosphate polymerase TarL	464	235	207	223	69.1505	48.69	2.12708	1.84e-09	3.71e-05	3.8e-08	75	38	49	0.0105821	1
chiA1		Chitinase A1	512	276	159	182	76.304	39.738	2.12342	1.2e-08	0.000241796	2.26e-07	40	25	21	0.15386	0.874629
group_1012		hypothetical protein	524	288	147	170	78.0924	37.1179	2.10412	2.95e-08	0.000595424	5.38e-07	46	15	35	0.000535585	0.0258961
group_4244		hypothetical protein	193	74	478	384	28.763	83.8428	2.09522	7.84e-07	0.0158128	1.23e-05	12	10	9	0.0385742	0.145996
gtaB		UTP--glucose-1-phosphate uridylyltransferase	517	284	154	174	77.0492	37.9913	2.05684	5.9e-08	0.00118949	1.04e-06	51	19	38	0.000621043	0.0919145
group_1512		hypothetical protein	193	76	478	382	28.763	83.4061	2.02945	2.42e-06	0.0487339	3.56e-05	65	30	41	0.0463535	0.620145
group_2275		hypothetical protein	450	231	221	227	67.0641	49.5633	2.00094	2.35e-08	0.000474271	4.32e-07	61	19	48	7.67e-06	0.00444402
group_647		hypothetical protein	541	311	130	147	80.6259	32.0961	1.96703	1.52e-06	0.0307597	2.31e-05	70	34	47	0.00558267	0.904975
group_1636		hypothetical protein	228	95	443	363	33.9791	79.2576	1.96659	1.28e-06	0.0257496	1.96e-05	45	20	30	0.0356978	0.551484
group_5366		hypothetical protein	237	100	434	358	35.3204	78.1659	1.95498	1.23e-06	0.0248485	1.91e-05	18	10	13	0.0962524	0.814529
epsJ_3		putative glycosyltransferase EpsJ	472	252	199	206	70.3428	44.9782	1.9389	2.03e-07	0.00409943	3.39e-06	79	40	49	0.0421654	1
atxA		Anthrax toxin expression trans-acting positive regulator	358	175	313	283	53.3532	61.7904	1.84964	6.16e-07	0.012435	9.81e-06	92	42	61	0.0023146	0.465707
kstR2_1		HTH-type transcriptional repressor KstR2	309	146	362	312	46.0507	68.1223	1.82411	1.9e-06	0.0382451	2.81e-05	37	15	28	0.00256321	0.324009
Supplementary Table 4: Genes significantly associated with a meat origin
