# Supplementary material for: Hypervirulent Listeria monocytogenes clones’ adaption to mammalian gut accounts for their association with dairy products
Source: Nat Commun. 2019 Jun 6;10:2488. doi: 10.1038/s41467-019-10380-0 (PMC6554400; doi:10.1038/s41467-019-10380-0)
Supplement: Supplementary file 8 — Source Data [file 41467_2019_10380_MOESM8_ESM.xlsx]

## Sheet: Figure 4 + S3
Strain	OD (595 nm)	BC (mg/L)	CC	Lineage	Replicate
2007/00596	0.631667	0	CC1	I	1
2016/01304	0.697667	0	CC1	I	1
2013/00411	0.818667	0	CC1	I	1
2015/00085	0.649	0	CC1	I	1
2015/00918	0.361333	0	CC1	I	1
2015/00877	0.352333	0	CC1	I	1
2016/00924	0.599667	0	CC1	I	1
2016/01680	0.492	0	CC2	I	1
2015/01939	0.332	0	CC2	I	1
2012/01212	0.599667	0	CC2	I	1
2015/01361	0.617	0	CC2	I	1
2015/00592	0.555333	0	CC2	I	1
2016/01015	0.614667	0	CC2	I	1
2015/00722	0.696	0	CC2	I	1
2013/00345	0.648333	0	CC4	I	1
2016/01577	0.805333	0	CC4	I	1
2012/00578	0.681	0	CC4	I	1
2009/00558	0.737	0	CC4	I	1
2016/01178	0.712333	0	CC4	I	1
2015/00955	0.560667	0	CC4	I	1
2015/00138	0.570333	0	CC4	I	1
2009/01092	0.679667	0	CC6	I	1
2016/00525	0.486	0	CC6	I	1
2016/01499	0.505	0	CC6	I	1
2015/00001	0.520333	0	CC6	I	1
2015/00880	0.722	0	CC6	I	1
2016/00783	0.769	0	CC6	I	1
2016/00135	0.785333	0	CC6	I	1
2016/01061	0.782667	0	CC9	II	1
2016/00065	0.851333	0	CC9	II	1
2009/00521	0.786667	0	CC9	II	1
2015/00103	0.915333	0	CC9	II	1
2016/01252	0.912	0	CC9	II	1
2014/01109	0.601	0	CC9	II	1
2016/01871	0.848333	0	CC9	II	1
2016/01683	0.457333	0	CC121	II	1
2016/00544	0.748	0	CC121	II	1
2015/00273	1.14633	0	CC121	II	1
2014/00926	0.532667	0	CC121	II	1
2015/00956	0.859333	0	CC121	II	1
2016/01725	0.619	0	CC121	II	1
2016/00360	1.045	0	CC121	II	1
2007/00596	-0.0156667	10	CC1	I	1
2016/01304	-0.019	10	CC1	I	1
2013/00411	0.003	10	CC1	I	1
2015/00085	-0.019	10	CC1	I	1
2015/00918	-0.028	10	CC1	I	1
2015/00877	-0.0243333	10	CC1	I	1
2016/00924	0.0343333	10	CC1	I	1
2016/01680	-0.0173333	10	CC2	I	1
2015/01939	-0.00633333	10	CC2	I	1
2012/01212	0.275667	10	CC2	I	1
2015/01361	0.419667	10	CC2	I	1
2015/00592	0.616	10	CC2	I	1
2016/01015	-0.0116667	10	CC2	I	1
2015/00722	-0.018	10	CC2	I	1
2013/00345	0.01	10	CC4	I	1
2016/01577	-0.0143333	10	CC4	I	1
2012/00578	-0.00266667	10	CC4	I	1
2009/00558	-0.0153333	10	CC4	I	1
2016/01178	-0.0126667	10	CC4	I	1
2015/00955	-0.0206667	10	CC4	I	1
2015/00138	-0.0223333	10	CC4	I	1
2009/01092	-0.0246667	10	CC6	I	1
2016/00525	0.532667	10	CC6	I	1
2016/01499	-0.0243333	10	CC6	I	1
2015/00001	0.408	10	CC6	I	1
2015/00880	0.548667	10	CC6	I	1
2016/00783	-0.0106667	10	CC6	I	1
2016/00135	-0.0183333	10	CC6	I	1
2016/01061	0.344	10	CC9	II	1
2016/00065	0.729	10	CC9	II	1
2009/00521	-0.0256667	10	CC9	II	1
2015/00103	0.047	10	CC9	II	1
2016/01252	0.0305	10	CC9	II	1
2014/01109	0.291	10	CC9	II	1
2016/01871	0.714333	10	CC9	II	1
2016/01683	0.814333	10	CC121	II	1
2016/00544	0.574	10	CC121	II	1
2015/00273	0.935667	10	CC121	II	1
2014/00926	0.59	10	CC121	II	1
2015/00956	0.466667	10	CC121	II	1
2016/01725	0.525333	10	CC121	II	1
2016/00360	0.395667	10	CC121	II	1
2007/00596	0.452	1.5	CC1	I	1
2016/01304	0.499333	1.5	CC1	I	1
2013/00411	0.827	1.5	CC1	I	1
2015/00085	0.550667	1.5	CC1	I	1
2015/00918	0.293333	1.5	CC1	I	1
2015/00877	0.672833	1.5	CC1	I	1
2016/00924	0.589667	1.5	CC1	I	1
2016/01680	0.428	1.5	CC2	I	1
2015/01939	0.451	1.5	CC2	I	1
2012/01212	0.927333	1.5	CC2	I	1
2015/01361	1.03567	1.5	CC2	I	1
2015/00592	0.889	1.5	CC2	I	1
2016/01015	0.729333	1.5	CC2	I	1
2015/00722	0.410667	1.5	CC2	I	1
2013/00345	0.419333	1.5	CC4	I	1
2016/01577	-0.00933333	1.5	CC4	I	1
2012/00578	0.377	1.5	CC4	I	1
2009/00558	0.534667	1.5	CC4	I	1
2016/01178	0.601	1.5	CC4	I	1
2015/00955	0.494333	1.5	CC4	I	1
2015/00138	0.239333	1.5	CC4	I	1
2009/01092	0.559	1.5	CC6	I	1
2016/00525	0.861667	1.5	CC6	I	1
2016/01499	0.484667	1.5	CC6	I	1
2015/00001	0.888667	1.5	CC6	I	1
2015/00880	0.862	1.5	CC6	I	1
2016/00783	0.531333	1.5	CC6	I	1
2016/00135	0.001	1.5	CC6	I	1
2016/01061	0.927667	1.5	CC9	II	1
2016/00065	1.071	1.5	CC9	II	1
2009/00521	0.655	1.5	CC9	II	1
2015/00103	0.669333	1.5	CC9	II	1
2016/01252	0.967667	1.5	CC9	II	1
2014/01109	1.04967	1.5	CC9	II	1
2016/01871	1.181	1.5	CC9	II	1
2016/01683	0.847333	1.5	CC121	II	1
2016/00544	0.739	1.5	CC121	II	1
2015/00273	0.858333	1.5	CC121	II	1
2014/00926	0.645	1.5	CC121	II	1
2015/00956	0.676667	1.5	CC121	II	1
2016/01725	0.939667	1.5	CC121	II	1
2016/00360	1.12967	1.5	CC121	II	1
2007/00596	-0.00933333	4.5	CC1	I	1
2016/01304	-0.0126667	4.5	CC1	I	1
2013/00411	0.176	4.5	CC1	I	1
2015/00085	-0.012	4.5	CC1	I	1
2015/00918	0.333667	4.5	CC1	I	1
2015/00877	-0.0085	4.5	CC1	I	1
2016/00924	-0.0126667	4.5	CC1	I	1
2016/01680	-0.012	4.5	CC2	I	1
2015/01939	-0.00833333	4.5	CC2	I	1
2012/01212	0.431667	4.5	CC2	I	1
2015/01361	0.818667	4.5	CC2	I	1
2015/00592	1.03667	4.5	CC2	I	1
2016/01015	0.00733333	4.5	CC2	I	1
2015/00722	-0.005	4.5	CC2	I	1
2013/00345	0.126	4.5	CC4	I	1
2016/01577	-0.01	4.5	CC4	I	1
2012/00578	-0.0143333	4.5	CC4	I	1
2009/00558	-0.00666667	4.5	CC4	I	1
2016/01178	-0.005	4.5	CC4	I	1
2015/00955	-0.00833333	4.5	CC4	I	1
2015/00138	-0.011	4.5	CC4	I	1
2009/01092	-0.0143333	4.5	CC6	I	1
2016/00525	0.500333	4.5	CC6	I	1
2016/01499	-0.011	4.5	CC6	I	1
2015/00001	0.531	4.5	CC6	I	1
2015/00880	0.662667	4.5	CC6	I	1
2016/00783	-0.015	4.5	CC6	I	1
2016/00135	-0.011	4.5	CC6	I	1
2016/01061	0.4635	4.5	CC9	II	1
2016/00065	1.01267	4.5	CC9	II	1
2009/00521	0.007	4.5	CC9	II	1
2015/00103	0.056	4.5	CC9	II	1
2016/01252	0.038	4.5	CC9	II	1
2014/01109	0.78	4.5	CC9	II	1
2016/01871	0.687333	4.5	CC9	II	1
2016/01683	0.834667	4.5	CC121	II	1
2016/00544	0.67	4.5	CC121	II	1
2015/00273	0.787333	4.5	CC121	II	1
2014/00926	0.689333	4.5	CC121	II	1
2015/00956	0.732	4.5	CC121	II	1
2016/01725	0.787667	4.5	CC121	II	1
2016/00360	0.82	4.5	CC121	II	1
2007/00596	0	7	CC1	I	1
2016/01304	-0.011	7	CC1	I	1
2013/00411	-0.011	7	CC1	I	1
2015/00085	-0.009	7	CC1	I	1
2015/00918	0.000333333	7	CC1	I	1
2015/00877	-0.00366667	7	CC1	I	1
2016/00924	-0.009	7	CC1	I	1
2016/01680	-0.012	7	CC2	I	1
2015/01939	0.000333333	7	CC2	I	1
2012/01212	-0.013	7	CC2	I	1
2015/01361	-0.014	7	CC2	I	1
2015/00592	0.00266667	7	CC2	I	1
2016/01015	-0.00533333	7	CC2	I	1
2015/00722	-0.0133333	7	CC2	I	1
2013/00345	-0.0113333	7	CC4	I	1
2016/01577	-0.014	7	CC4	I	1
2012/00578	0.00166667	7	CC4	I	1
2009/00558	-0.007	7	CC4	I	1
2016/01178	-0.00733333	7	CC4	I	1
2015/00955	-0.0123333	7	CC4	I	1
2015/00138	-0.0143333	7	CC4	I	1
2009/01092	0.0206667	7	CC6	I	1
2016/00525	0.259333	7	CC6	I	1
2016/01499	0.0106667	7	CC6	I	1
2015/00001	0.274667	7	CC6	I	1
2015/00880	0.293667	7	CC6	I	1
2016/00783	-0.0116667	7	CC6	I	1
2016/00135	-0.0143333	7	CC6	I	1
2016/01061	-0.00766667	7	CC9	II	1
2016/00065	0.722667	7	CC9	II	1
2009/00521	-0.00666667	7	CC9	II	1
2015/00103	0.0116667	7	CC9	II	1
2016/01252	0.0173333	7	CC9	II	1
2014/01109	-0.0146667	7	CC9	II	1
2016/01871	0.332	7	CC9	II	1
2016/01683	0.685667	7	CC121	II	1
2016/00544	0.618	7	CC121	II	1
2015/00273	0.741667	7	CC121	II	1
2014/00926	0.501	7	CC121	II	1
2015/00956	0.411667	7	CC121	II	1
2016/01725	0.452	7	CC121	II	1
2016/00360	0.55	7	CC121	II	1
2007/00596	0.373	0	CC1	I	2
2016/01304	0.658333	0	CC1	I	2
2013/00411	0.632333	0	CC1	I	2
2015/00085	0.634	0	CC1	I	2
2015/00918	0.386	0	CC1	I	2
2015/00877	0.558333	0	CC1	I	2
2016/00924	0.762333	0	CC1	I	2
2016/01680	0.527	0	CC2	I	2
2015/01939	0.414	0	CC2	I	2
2012/01212	0.534333	0	CC2	I	2
2015/01361	0.634333	0	CC2	I	2
2015/00592	0.698667	0	CC2	I	2
2016/01015	0.674667	0	CC2	I	2
2015/00722	0.646	0	CC2	I	2
2013/00345	0.669333	0	CC4	I	2
2016/01577	0.854667	0	CC4	I	2
2012/00578	0.601667	0	CC4	I	2
2009/00558	0.743333	0	CC4	I	2
2016/01178	0.661	0	CC4	I	2
2015/00955	0.365333	0	CC4	I	2
2015/00138	0.482	0	CC4	I	2
2009/01092	0.588	0	CC6	I	2
2016/00525	0.537667	0	CC6	I	2
2016/01499	0.62	0	CC6	I	2
2015/00001	0.612667	0	CC6	I	2
2015/00880	0.685667	0	CC6	I	2
2016/00783	0.403	0	CC6	I	2
2016/00135	0.476333	0	CC6	I	2
2016/01061	0.523333	0	CC9	II	2
2016/00065	0.832667	0	CC9	II	2
2009/00521	0.494	0	CC9	II	2
2015/00103	0.763	0	CC9	II	2
2016/01252	0.867	0	CC9	II	2
2014/01109	0.61	0	CC9	II	2
2016/01871	0.848333	0	CC9	II	2
2016/01683	0.699	0	CC121	II	2
2016/00544	0.562667	0	CC121	II	2
2015/00273	0.753	0	CC121	II	2
2014/00926	0.644333	0	CC121	II	2
2015/00956	0.505	0	CC121	II	2
2016/01725	0.599667	0	CC121	II	2
2016/00360	0.665333	0	CC121	II	2
2007/00596	0.013	10	CC1	I	2
2016/01304	0.004	10	CC1	I	2
2013/00411	0.00266667	10	CC1	I	2
2015/00085	-0.00266667	10	CC1	I	2
2015/00918	0.000333333	10	CC1	I	2
2015/00877	0.007	10	CC1	I	2
2016/00924	0.00466667	10	CC1	I	2
2016/01680	0.024	10	CC2	I	2
2015/01939	0.0103333	10	CC2	I	2
2012/01212	0.00733333	10	CC2	I	2
2015/01361	0.00933333	10	CC2	I	2
2015/00592	0.00533333	10	CC2	I	2
2016/01015	0.00566667	10	CC2	I	2
2015/00722	-0.0313333	10	CC2	I	2
2013/00345	0.0106667	10	CC4	I	2
2016/01577	0.006	10	CC4	I	2
2012/00578	0.00966667	10	CC4	I	2
2009/00558	0.02	10	CC4	I	2
2016/01178	0.0133333	10	CC4	I	2
2015/00955	0.0173333	10	CC4	I	2
2015/00138	0.01	10	CC4	I	2
2009/01092	0.009	10	CC6	I	2
2016/00525	0.008	10	CC6	I	2
2016/01499	0.00566667	10	CC6	I	2
2015/00001	0.007	10	CC6	I	2
2015/00880	0.007	10	CC6	I	2
2016/00783	0.0138333	10	CC6	I	2
2016/00135	0.0106667	10	CC6	I	2
2016/01061	0.005	10	CC9	II	2
2016/00065	0.0286667	10	CC9	II	2
2009/00521	-0.000666667	10	CC9	II	2
2015/00103	0.0483333	10	CC9	II	2
2016/01252	0.0296667	10	CC9	II	2
2014/01109	0.004	10	CC9	II	2
2016/01871	0.00866667	10	CC9	II	2
2016/01683	0.00466667	10	CC121	II	2
2016/00544	0.005	10	CC121	II	2
2015/00273	0.086	10	CC121	II	2
2014/00926	0.004	10	CC121	II	2
2015/00956	0.002	10	CC121	II	2
2016/01725	0.004	10	CC121	II	2
2016/00360	0.00333333	10	CC121	II	2
2007/00596	-0.00566667	1.5	CC1	I	2
2016/01304	-0.00866667	1.5	CC1	I	2
2013/00411	0.151667	1.5	CC1	I	2
2015/00085	0.017	1.5	CC1	I	2
2015/00918	0.0045	1.5	CC1	I	2
2015/00877	0.496	1.5	CC1	I	2
2016/00924	0.0425	1.5	CC1	I	2
2016/01680	0.2665	1.5	CC2	I	2
2015/01939	0.00233333	1.5	CC2	I	2
2012/01212	0.713333	1.5	CC2	I	2
2015/01361	0.775	1.5	CC2	I	2
2015/00592	0.891	1.5	CC2	I	2
2016/01015	0.128667	1.5	CC2	I	2
2015/00722	0.008	1.5	CC2	I	2
2013/00345	0.193	1.5	CC4	I	2
2016/01577	-0.000666667	1.5	CC4	I	2
2012/00578	-0.00666667	1.5	CC4	I	2
2009/00558	-0.0035	1.5	CC4	I	2
2016/01178	0.0075	1.5	CC4	I	2
2015/00955	-0.009	1.5	CC4	I	2
2015/00138	-0.006	1.5	CC4	I	2
2009/01092	-0.00366667	1.5	CC6	I	2
2016/00525	0.539667	1.5	CC6	I	2
2016/01499	0.0425	1.5	CC6	I	2
2015/00001	0.803667	1.5	CC6	I	2
2015/00880	0.855333	1.5	CC6	I	2
2016/00783	-0.0075	1.5	CC6	I	2
2016/00135	-0.003	1.5	CC6	I	2
2016/01061	0.895667	1.5	CC9	II	2
2016/00065	1.19433	1.5	CC9	II	2
2009/00521	0.869667	1.5	CC9	II	2
2015/00103	0.753667	1.5	CC9	II	2
2016/01252	0.463	1.5	CC9	II	2
2014/01109	0.885667	1.5	CC9	II	2
2016/01871	1.201	1.5	CC9	II	2
2016/01683	0.826333	1.5	CC121	II	2
2016/00544	0.862667	1.5	CC121	II	2
2015/00273	0.925	1.5	CC121	II	2
2014/00926	0.858333	1.5	CC121	II	2
2015/00956	0.77	1.5	CC121	II	2
2016/01725	1.01567	1.5	CC121	II	2
2016/00360	1.09867	1.5	CC121	II	2
2007/00596	-0.00566667	4.5	CC1	I	2
2016/01304	-0.008	4.5	CC1	I	2
2013/00411	0.205	4.5	CC1	I	2
2015/00085	0.00233333	4.5	CC1	I	2
2015/00918	-0.003	4.5	CC1	I	2
2015/00877	0.0176667	4.5	CC1	I	2
2016/00924	-0.00933333	4.5	CC1	I	2
2016/01680	-0.00433333	4.5	CC2	I	2
2015/01939	-0.00666667	4.5	CC2	I	2
2012/01212	0.357667	4.5	CC2	I	2
2015/01361	0.662667	4.5	CC2	I	2
2015/00592	0.770333	4.5	CC2	I	2
2016/01015	0.0673333	4.5	CC2	I	2
2015/00722	-0.00266667	4.5	CC2	I	2
2013/00345	0.375167	4.5	CC4	I	2
2016/01577	0.00316667	4.5	CC4	I	2
2012/00578	-0.004	4.5	CC4	I	2
2009/00558	0.00566667	4.5	CC4	I	2
2016/01178	0.005	4.5	CC4	I	2
2015/00955	0.003	4.5	CC4	I	2
2015/00138	0.000666667	4.5	CC4	I	2
2009/01092	-0.003	4.5	CC6	I	2
2016/00525	0.492667	4.5	CC6	I	2
2016/01499	0.021	4.5	CC6	I	2
2015/00001	0.497667	4.5	CC6	I	2
2015/00880	0.560333	4.5	CC6	I	2
2016/00783	-0.00766667	4.5	CC6	I	2
2016/00135	-0.00233333	4.5	CC6	I	2
2016/01061	0.503333	4.5	CC9	II	2
2016/00065	0.9	4.5	CC9	II	2
2009/00521	0.0526667	4.5	CC9	II	2
2015/00103	0.083	4.5	CC9	II	2
2016/01252	0.035	4.5	CC9	II	2
2014/01109	0.539667	4.5	CC9	II	2
2016/01871	0.731333	4.5	CC9	II	2
2016/01683	0.79	4.5	CC121	II	2
2016/00544	0.627	4.5	CC121	II	2
2015/00273	0.73	4.5	CC121	II	2
2014/00926	0.647333	4.5	CC121	II	2
2015/00956	0.478	4.5	CC121	II	2
2016/01725	0.746333	4.5	CC121	II	2
2016/00360	0.698	4.5	CC121	II	2
2007/00596	-0.002	7	CC1	I	2
2016/01304	-0.00966667	7	CC1	I	2
2013/00411	-0.012	7	CC1	I	2
2015/00085	-0.003	7	CC1	I	2
2015/00918	-0.01	7	CC1	I	2
2015/00877	-0.00666667	7	CC1	I	2
2016/00924	-0.0106667	7	CC1	I	2
2016/01680	-0.00433333	7	CC2	I	2
2015/01939	-0.00966667	7	CC2	I	2
2012/01212	-0.00666667	7	CC2	I	2
2015/01361	-0.009	7	CC2	I	2
2015/00592	-0.00633333	7	CC2	I	2
2016/01015	-0.00866667	7	CC2	I	2
2015/00722	-0.00733333	7	CC2	I	2
2013/00345	-0.006	7	CC4	I	2
2016/01577	-0.006	7	CC4	I	2
2012/00578	-0.008	7	CC4	I	2
2009/00558	-0.000333333	7	CC4	I	2
2016/01178	0.00366667	7	CC4	I	2
2015/00955	-0.00266667	7	CC4	I	2
2015/00138	-0.00533333	7	CC4	I	2
2009/01092	-0.00933333	7	CC6	I	2
2016/00525	0.211	7	CC6	I	2
2016/01499	0.00433333	7	CC6	I	2
2015/00001	0.182	7	CC6	I	2
2015/00880	0.172667	7	CC6	I	2
2016/00783	-0.0106667	7	CC6	I	2
2016/00135	-0.007	7	CC6	I	2
2016/01061	-0.002	7	CC9	II	2
2016/00065	1.06867	7	CC9	II	2
2009/00521	0.04	7	CC9	II	2
2015/00103	0.0636667	7	CC9	II	2
2016/01252	0.017	7	CC9	II	2
2014/01109	-0.00666667	7	CC9	II	2
2016/01871	0.370333	7	CC9	II	2
2016/01683	0.576333	7	CC121	II	2
2016/00544	0.495	7	CC121	II	2
2015/00273	0.488	7	CC121	II	2
2014/00926	0.277667	7	CC121	II	2
2015/00956	0.0893333	7	CC121	II	2
2016/01725	0.533333	7	CC121	II	2
2016/00360	0.451	7	CC121	II	2
2007/00596	0.641667	1.5	CC1	I	3
2016/01304	0.418	1.5	CC1	I	3
2013/00411	0.821333	1.5	CC1	I	3
2015/00085	0.362333	1.5	CC1	I	3
2015/00918	0.49	1.5	CC1	I	3
2015/00877	0.352667	1.5	CC1	I	3
2016/00924	0.487333	1.5	CC1	I	3
2016/01680	0.206333	1.5	CC2	I	3
2015/01939	0.412333	1.5	CC2	I	3
2012/01212	0.740667	1.5	CC2	I	3
2015/01361	0.976667	1.5	CC2	I	3
2015/00592	0.835	1.5	CC2	I	3
2016/01015	0.516333	1.5	CC2	I	3
2015/00722	0.306	1.5	CC2	I	3
2013/00345	0.468667	1.5	CC4	I	3
2016/01577	0.495333	1.5	CC4	I	3
2012/00578	0.607667	1.5	CC4	I	3
2009/00558	0.599333	1.5	CC4	I	3
2016/01178	0.681667	1.5	CC4	I	3
2015/00955	0.364333	1.5	CC4	I	3
2015/00138	-0.0211667	1.5	CC4	I	3
2009/01092	0.376833	1.5	CC6	I	3
2016/00525	0.819	1.5	CC6	I	3
2016/01499	0.329333	1.5	CC6	I	3
2015/00001	0.628333	1.5	CC6	I	3
2015/00880	0.742	1.5	CC6	I	3
2016/00783	-0.0273333	1.5	CC6	I	3
2016/00135	0.554333	1.5	CC6	I	3
2016/01061	0.805333	1.5	CC9	II	3
2016/00065	0.857333	1.5	CC9	II	3
2009/00521	0.763	1.5	CC9	II	3
2015/00103	0.806333	1.5	CC9	II	3
2016/01252	0.892667	1.5	CC9	II	3
2014/01109	1.10133	1.5	CC9	II	3
2016/01871	1.15167	1.5	CC9	II	3
2016/01683	0.761333	1.5	CC121	II	3
2016/00544	0.597333	1.5	CC121	II	3
2015/00273	0.863333	1.5	CC121	II	3
2014/00926	0.767333	1.5	CC121	II	3
2015/00956	0.720667	1.5	CC121	II	3
2016/01725	0.794667	1.5	CC121	II	3
2016/00360	0.910667	1.5	CC121	II	3
2007/00596	0.0275	10	CC1	I	3
2016/01304	0.0035	10	CC1	I	3
2013/00411	0.0175	10	CC1	I	3
2015/00085	-0.0143333	10	CC1	I	3
2015/00918	0.0175	10	CC1	I	3
2015/00877	-0.011	10	CC1	I	3
2016/00924	-0.0186667	10	CC1	I	3
2016/01680	-0.0223333	10	CC2	I	3
2015/01939	-0.023	10	CC2	I	3
2012/01212	-0.000666667	10	CC2	I	3
2015/01361	-0.00433333	10	CC2	I	3
2015/00592	-0.0106667	10	CC2	I	3
2016/01015	-0.008	10	CC2	I	3
2015/00722	-0.0183333	10	CC2	I	3
2013/00345	-0.0183333	10	CC4	I	3
2016/01577	-0.0133333	10	CC4	I	3
2012/00578	-0.014	10	CC4	I	3
2009/00558	-0.00733333	10	CC4	I	3
2016/01178	-0.008	10	CC4	I	3
2015/00955	-0.0163333	10	CC4	I	3
2015/00138	-0.0173333	10	CC4	I	3
2009/01092	-0.019	10	CC6	I	3
2016/00525	0.267333	10	CC6	I	3
2016/01499	-0.02	10	CC6	I	3
2015/00001	0.228	10	CC6	I	3
2015/00880	0.0576667	10	CC6	I	3
2016/00783	-0.019	10	CC6	I	3
2016/00135	-0.0203333	10	CC6	I	3
2016/01061	-0.0263333	10	CC9	II	3
2016/00065	0.547667	10	CC9	II	3
2009/00521	-0.022	10	CC9	II	3
2015/00103	0.0293333	10	CC9	II	3
2016/01252	-0.005	10	CC9	II	3
2014/01109	-0.0216667	10	CC9	II	3
2016/01871	0.206	10	CC9	II	3
2016/01683	0.001	10	CC121	II	3
2016/00544	0.0343333	10	CC121	II	3
2015/00273	0.047	10	CC121	II	3
2014/00926	-0.0186667	10	CC121	II	3
2015/00956	-0.014	10	CC121	II	3
2016/01725	0.367333	10	CC121	II	3
2016/00360	-0.0175	10	CC121	II	3

## Sheet: Figure 6a-c
CC	Day	Mouse	bacteria/day	Hypervirulent/Hypovirulent
CC1	1	1	7328000	Hypervirulent
CC1	1	2	4736000	Hypervirulent
CC1	1	3	5840000	Hypervirulent
CC1	1	4	20480000	Hypervirulent
CC1	1	5	9300000	Hypervirulent
CC1	1	6	2460000	Hypervirulent
CC1	1	7	17700000	Hypervirulent
CC1	1	8	30900000	Hypervirulent
CC1	1	9	141000000	Hypervirulent
CC1	2	1	669600	Hypervirulent
CC1	2	2	777600	Hypervirulent
CC1	2	3	100800	Hypervirulent
CC1	2	4	196200	Hypervirulent
CC1	2	5	126000	Hypervirulent
CC1	2	6	66000	Hypervirulent
CC1	2	7	255000	Hypervirulent
CC1	2	8	285000	Hypervirulent
CC1	2	9	636000	Hypervirulent
CC1	3	1	568800000	Hypervirulent
CC1	3	2	84600	Hypervirulent
CC1	3	3	93600	Hypervirulent
CC1	3	4	1818000	Hypervirulent
CC1	3	5	87000	Hypervirulent
CC1	3	6	54000	Hypervirulent
CC1	3	7	207000	Hypervirulent
CC1	3	8	3960000	Hypervirulent
CC1	3	9	8700	Hypervirulent
CC1	4	1	45180000	Hypervirulent
CC1	4	2	9900	Hypervirulent
CC1	4	3	32400	Hypervirulent
CC1	4	4	7326000	Hypervirulent
CC1	4	5	18300	Hypervirulent
CC1	4	6	4200	Hypervirulent
CC1	4	7	222000	Hypervirulent
CC1	4	8	213000	Hypervirulent
CC1	4	9	18300	Hypervirulent
CC1	5	1	468000000	Hypervirulent
CC1	5	2	14400	Hypervirulent
CC1	5	3	43200	Hypervirulent
CC1	5	4	21240000	Hypervirulent
CC1	5	5	8700	Hypervirulent
CC1	5	6	8400	Hypervirulent
CC1	5	7	6000	Hypervirulent
CC1	5	8	-	Hypervirulent
CC1	5	9	51000	Hypervirulent
CC1	6	1	61200000	Hypervirulent
CC1	6	2	23400	Hypervirulent
CC1	6	3	27000	Hypervirulent
CC1	6	4	3798000	Hypervirulent
CC1	6	5	18600	Hypervirulent
CC1	6	6	0	Hypervirulent
CC1	6	7	2100	Hypervirulent
CC1	6	8	-	Hypervirulent
CC1	6	9	11100	Hypervirulent
CC1	7	1	7398000	Hypervirulent
CC1	7	2	4500	Hypervirulent
CC1	7	3	7380	Hypervirulent
CC1	7	4	-	Hypervirulent
CC1	7	5	9600	Hypervirulent
CC1	7	6	0	Hypervirulent
CC1	7	7	0	Hypervirulent
CC1	7	8	-	Hypervirulent
CC1	7	9	2100	Hypervirulent
CC1	8	1	95400	Hypervirulent
CC1	8	2	0	Hypervirulent
CC1	8	3	720	Hypervirulent
CC1	8	4	-	Hypervirulent
CC1	8	5	300	Hypervirulent
CC1	8	6	0	Hypervirulent
CC1	8	7	1200	Hypervirulent
CC1	8	8	-	Hypervirulent
CC1	8	9	255000	Hypervirulent
CC1	9	1	-	Hypervirulent
CC1	9	2	-	Hypervirulent
CC1	9	3	-	Hypervirulent
CC1	9	4	-	Hypervirulent
CC1	9	5	-	Hypervirulent
CC1	9	6	-	Hypervirulent
CC1	9	7	-	Hypervirulent
CC1	9	8	-	Hypervirulent
CC1	9	9	-	Hypervirulent
CC1	10	1	-	Hypervirulent
CC1	10	2	-	Hypervirulent
CC1	10	3	-	Hypervirulent
CC1	10	4	-	Hypervirulent
CC1	10	5	-	Hypervirulent
CC1	10	6	-	Hypervirulent
CC1	10	7	-	Hypervirulent
CC1	10	8	-	Hypervirulent
CC1	10	9	-	Hypervirulent
CC121	1	1	366000000	Hypovirulent
CC121	1	2	6270000	Hypovirulent
CC121	1	3	18900000	Hypovirulent
CC121	1	4	37800000	Hypovirulent
CC121	1	5	1050000	Hypovirulent
CC121	1	6	120000000	Hypovirulent
CC121	2	1	10200	Hypovirulent
CC121	2	2	24900	Hypovirulent
CC121	2	3	900	Hypovirulent
CC121	2	4	11400	Hypovirulent
CC121	2	5	159000	Hypovirulent
CC121	2	6	102000	Hypovirulent
CC121	3	1	15000	Hypovirulent
CC121	3	2	18000	Hypovirulent
CC121	3	3	300	Hypovirulent
CC121	3	4	5100	Hypovirulent
CC121	3	5	135000	Hypovirulent
CC121	3	6	53700	Hypovirulent
CC121	4	1	9000	Hypovirulent
CC121	4	2	12900	Hypovirulent
CC121	4	3	300	Hypovirulent
CC121	4	4	18000	Hypovirulent
CC121	4	5	14700000	Hypovirulent
CC121	4	6	6000	Hypovirulent
CC121	5	1	32700	Hypovirulent
CC121	5	2	29400	Hypovirulent
CC121	5	3	300	Hypovirulent
CC121	5	4	27300	Hypovirulent
CC121	5	5	13200000	Hypovirulent
CC121	5	6	3900	Hypovirulent
CC121	6	1	33900	Hypovirulent
CC121	6	2	19800	Hypovirulent
CC121	6	3	12000	Hypovirulent
CC121	6	4	144000	Hypovirulent
CC121	6	5	18300000	Hypovirulent
CC121	6	6	6000	Hypovirulent
CC121	7	1	12300	Hypovirulent
CC121	7	2	14100	Hypovirulent
CC121	7	3	300	Hypovirulent
CC121	7	4	34200	Hypovirulent
CC121	7	5	-	Hypovirulent
CC121	7	6	300	Hypovirulent
CC121	8	1	1800	Hypovirulent
CC121	8	2	9300	Hypovirulent
CC121	8	3	600	Hypovirulent
CC121	8	4	6300	Hypovirulent
CC121	8	5	-	Hypovirulent
CC121	8	6	0	Hypovirulent
CC121	9	1	0	Hypovirulent
CC121	9	2	1500	Hypovirulent
CC121	9	3	0	Hypovirulent
CC121	9	4	300	Hypovirulent
CC121	9	5	-	Hypovirulent
CC121	9	6	-	Hypovirulent
CC121	10	1	0	Hypovirulent
CC121	10	2	0	Hypovirulent
CC121	10	3	0	Hypovirulent
CC121	10	4	0	Hypovirulent
CC121	10	5	-	Hypovirulent
CC121	10	6	-	Hypovirulent
CC2	1	1	19360000	Hypervirulent
CC2	1	2	26240000	Hypervirulent
CC2	1	3	23200000	Hypervirulent
CC2	1	4	1248000000	Hypervirulent
CC2	1	5	8400000	Hypervirulent
CC2	1	6	15300000	Hypervirulent
CC2	1	7	75000000	Hypervirulent
CC2	1	8	16500000	Hypervirulent
CC2	1	9	97800000	Hypervirulent
CC2	1	10	225000000	Hypervirulent
CC2	2	1	403200	Hypervirulent
CC2	2	2	140400	Hypervirulent
CC2	2	3	237600	Hypervirulent
CC2	2	4	4698000	Hypervirulent
CC2	2	5	507000	Hypervirulent
CC2	2	6	294000	Hypervirulent
CC2	2	7	105000	Hypervirulent
CC2	2	8	231000	Hypervirulent
CC2	2	9	300	Hypervirulent
CC2	2	10	5700	Hypervirulent
CC2	3	1	1602000	Hypervirulent
CC2	3	2	22320000	Hypervirulent
CC2	3	3	489600	Hypervirulent
CC2	3	4	1458000	Hypervirulent
CC2	3	5	63000	Hypervirulent
CC2	3	6	72000	Hypervirulent
CC2	3	7	72000	Hypervirulent
CC2	3	8	84300	Hypervirulent
CC2	3	9	27900000	Hypervirulent
CC2	3	10	10800	Hypervirulent
CC2	4	1	304200	Hypervirulent
CC2	4	2	17640000	Hypervirulent
CC2	4	3	18180000	Hypervirulent
CC2	4	4	390600	Hypervirulent
CC2	4	5	48000	Hypervirulent
CC2	4	6	48000	Hypervirulent
CC2	4	7	3600	Hypervirulent
CC2	4	8	48000	Hypervirulent
CC2	4	9	39000	Hypervirulent
CC2	4	10	36600	Hypervirulent
CC2	5	1	115200	Hypervirulent
CC2	5	2	-	Hypervirulent
CC2	5	3	1944000	Hypervirulent
CC2	5	4	8280000	Hypervirulent
CC2	5	5	28500	Hypervirulent
CC2	5	6	17700	Hypervirulent
CC2	5	7	6000	Hypervirulent
CC2	5	8	36300	Hypervirulent
CC2	5	9	29400	Hypervirulent
CC2	5	10	25200	Hypervirulent
CC2	6	1	34200	Hypervirulent
CC2	6	2	-	Hypervirulent
CC2	6	3	14760000	Hypervirulent
CC2	6	4	-	Hypervirulent
CC2	6	5	33000	Hypervirulent
CC2	6	6	24600	Hypervirulent
CC2	6	7	0	Hypervirulent
CC2	6	8	18000	Hypervirulent
CC2	6	9	9600	Hypervirulent
CC2	6	10	37200	Hypervirulent
CC2	7	1	8820	Hypervirulent
CC2	7	2	-	Hypervirulent
CC2	7	3	-	Hypervirulent
CC2	7	4	-	Hypervirulent
CC2	7	5	3000	Hypervirulent
CC2	7	6	5400	Hypervirulent
CC2	7	7	0	Hypervirulent
CC2	7	8	8700	Hypervirulent
CC2	7	9	900	Hypervirulent
CC2	7	10	-	Hypervirulent
CC2	8	1	0	Hypervirulent
CC2	8	2	-	Hypervirulent
CC2	8	3	-	Hypervirulent
CC2	8	4	-	Hypervirulent
CC2	8	5	0	Hypervirulent
CC2	8	6	300	Hypervirulent
CC2	8	7	0	Hypervirulent
CC2	8	8	20400	Hypervirulent
CC2	8	9	600	Hypervirulent
CC2	8	10	-	Hypervirulent
CC2	9	1	-	Hypervirulent
CC2	9	2	-	Hypervirulent
CC2	9	3	-	Hypervirulent
CC2	9	4	-	Hypervirulent
CC2	9	5	-	Hypervirulent
CC2	9	6	-	Hypervirulent
CC2	9	7	-	Hypervirulent
CC2	9	8	-	Hypervirulent
CC2	9	9	-	Hypervirulent
CC2	9	10	-	Hypervirulent
CC2	10	1	-	Hypervirulent
CC2	10	2	-	Hypervirulent
CC2	10	3	-	Hypervirulent
CC2	10	4	-	Hypervirulent
CC2	10	5	-	Hypervirulent
CC2	10	6	-	Hypervirulent
CC2	10	7	-	Hypervirulent
CC2	10	8	-	Hypervirulent
CC2	10	9	-	Hypervirulent
CC2	10	10	-	Hypervirulent
CC4	1	1	210000000	Hypervirulent
CC4	1	2	438000000	Hypervirulent
CC4	1	3	453000000	Hypervirulent
CC4	1	4	3900000	Hypervirulent
CC4	2	1	42300	Hypervirulent
CC4	2	2	61500	Hypervirulent
CC4	2	3	132000	Hypervirulent
CC4	2	4	138000	Hypervirulent
CC4	3	1	28200	Hypervirulent
CC4	3	2	900000	Hypervirulent
CC4	3	3	2580000	Hypervirulent
CC4	3	4	40500	Hypervirulent
CC4	4	1	186000	Hypervirulent
CC4	4	2	360000	Hypervirulent
CC4	4	3	9600000	Hypervirulent
CC4	4	4	32400	Hypervirulent
CC4	5	1	228000	Hypervirulent
CC4	5	2	1410000	Hypervirulent
CC4	5	3	30900000	Hypervirulent
CC4	5	4	9000	Hypervirulent
CC4	6	1	1620000	Hypervirulent
CC4	6	2	4620000	Hypervirulent
CC4	6	3	2940000	Hypervirulent
CC4	6	4	3300	Hypervirulent
CC4	7	1	-	Hypervirulent
CC4	7	2	-	Hypervirulent
CC4	7	3	-	Hypervirulent
CC4	7	4	1200	Hypervirulent
CC4	8	1	-	Hypervirulent
CC4	8	2	-	Hypervirulent
CC4	8	3	-	Hypervirulent
CC4	8	4	0	Hypervirulent
CC4	9	1	-	Hypervirulent
CC4	9	2	-	Hypervirulent
CC4	9	3	-	Hypervirulent
CC4	9	4	0	Hypervirulent
CC4	10	1	-	Hypervirulent
CC4	10	2	-	Hypervirulent
CC4	10	3	-	Hypervirulent
CC4	10	4	0	Hypervirulent
CC6	1	1	252000000	Hypervirulent
CC6	1	2	46800000	Hypervirulent
CC6	1	3	516000000	Hypervirulent
CC6	1	4	210000000	Hypervirulent
CC6	1	5	270000000	Hypervirulent
CC6	1	6	519000000	Hypervirulent
CC6	2	1	96000	Hypervirulent
CC6	2	2	14100	Hypervirulent
CC6	2	3	480000	Hypervirulent
CC6	2	4	27900	Hypervirulent
CC6	2	5	69000	Hypervirulent
CC6	2	6	69000	Hypervirulent
CC6	3	1	16800	Hypervirulent
CC6	3	2	492000	Hypervirulent
CC6	3	3	1260000	Hypervirulent
CC6	3	4	6210000	Hypervirulent
CC6	3	5	30900	Hypervirulent
CC6	3	6	21600	Hypervirulent
CC6	4	1	459000	Hypervirulent
CC6	4	2	2490000	Hypervirulent
CC6	4	3	11700000	Hypervirulent
CC6	4	4	-	Hypervirulent
CC6	4	5	18000	Hypervirulent
CC6	4	6	135000	Hypervirulent
CC6	5	1	5970000	Hypervirulent
CC6	5	2	522000	Hypervirulent
CC6	5	3	-	Hypervirulent
CC6	5	4	-	Hypervirulent
CC6	5	5	7200	Hypervirulent
CC6	5	6	13200	Hypervirulent
CC6	6	1	429000	Hypervirulent
CC6	6	2	294000	Hypervirulent
CC6	6	3	-	Hypervirulent
CC6	6	4	-	Hypervirulent
CC6	6	5	2400	Hypervirulent
CC6	6	6	-	Hypervirulent
CC6	7	1	1230000	Hypervirulent
CC6	7	2	11700000	Hypervirulent
CC6	7	3	-	Hypervirulent
CC6	7	4	-	Hypervirulent
CC6	7	5	600	Hypervirulent
CC6	7	6	-	Hypervirulent
CC6	8	1	-	Hypervirulent
CC6	8	2	345000	Hypervirulent
CC6	8	3	-	Hypervirulent
CC6	8	4	-	Hypervirulent
CC6	8	5	0	Hypervirulent
CC6	8	6	-	Hypervirulent
CC6	9	1	-	Hypervirulent
CC6	9	2	960000	Hypervirulent
CC6	9	3	-	Hypervirulent
CC6	9	4	-	Hypervirulent
CC6	9	5	-	Hypervirulent
CC6	9	6	-	Hypervirulent
CC6	10	1	-	Hypervirulent
CC6	10	2	486000	Hypervirulent
CC6	10	3	-	Hypervirulent
CC6	10	4	-	Hypervirulent
CC6	10	5	-	Hypervirulent
CC6	10	6	-	Hypervirulent
CC9	1	1	4480000	Hypovirulent
CC9	1	2	20320000	Hypovirulent
CC9	1	3	23520000	Hypovirulent
CC9	1	4	46080000	Hypovirulent
CC9	1	5	30000000	Hypovirulent
CC9	1	6	43200000	Hypovirulent
CC9	1	7	15300000	Hypovirulent
CC9	1	8	9600000	Hypovirulent
CC9	1	9	9090000	Hypovirulent
CC9	1	10	267000000	Hypovirulent
CC9	2	1	446400	Hypovirulent
CC9	2	2	41400	Hypovirulent
CC9	2	3	93600	Hypovirulent
CC9	2	4	140400	Hypovirulent
CC9	2	5	219000	Hypovirulent
CC9	2	6	30000	Hypovirulent
CC9	2	7	39000	Hypovirulent
CC9	2	8	33000	Hypovirulent
CC9	2	9	15900	Hypovirulent
CC9	2	10	10200	Hypovirulent
CC9	3	1	34200	Hypovirulent
CC9	3	2	3600	Hypovirulent
CC9	3	3	99000	Hypovirulent
CC9	3	4	154800	Hypovirulent
CC9	3	5	23700	Hypovirulent
CC9	3	6	3000	Hypovirulent
CC9	3	7	2100	Hypovirulent
CC9	3	8	8400	Hypovirulent
CC9	3	9	57600000	Hypovirulent
CC9	3	10	42600	Hypovirulent
CC9	4	1	14580	Hypovirulent
CC9	4	2	5580	Hypovirulent
CC9	4	3	9360	Hypovirulent
CC9	4	4	9540	Hypovirulent
CC9	4	5	14700	Hypovirulent
CC9	4	6	2400	Hypovirulent
CC9	4	7	0	Hypovirulent
CC9	4	8	2100	Hypovirulent
CC9	4	9	13200000	Hypovirulent
CC9	4	10	2070000	Hypovirulent
CC9	5	1	27000	Hypovirulent
CC9	5	2	3600	Hypovirulent
CC9	5	3	10800	Hypovirulent
CC9	5	4	5400	Hypovirulent
CC9	5	5	1500	Hypovirulent
CC9	5	6	300	Hypovirulent
CC9	5	7	0	Hypovirulent
CC9	5	8	3900	Hypovirulent
CC9	5	9	-	Hypovirulent
CC9	5	10	8400000	Hypovirulent
CC9	6	1	63000	Hypovirulent
CC9	6	2	7200	Hypovirulent
CC9	6	3	21600	Hypovirulent
CC9	6	4	34200	Hypovirulent
CC9	6	5	300	Hypovirulent
CC9	6	6	0	Hypovirulent
CC9	6	7	0	Hypovirulent
CC9	6	8	1800	Hypovirulent
CC9	6	9	-	Hypovirulent
CC9	6	10	1800000	Hypovirulent
CC9	7	1	10800	Hypovirulent
CC9	7	2	1800	Hypovirulent
CC9	7	3	7920	Hypovirulent
CC9	7	4	540	Hypovirulent
CC9	7	5	0	Hypovirulent
CC9	7	6	0	Hypovirulent
CC9	7	7	0	Hypovirulent
CC9	7	8	300	Hypovirulent
CC9	7	9	-	Hypovirulent
CC9	7	10	120000	Hypovirulent
CC9	8	1	1980	Hypovirulent
CC9	8	2	540	Hypovirulent
CC9	8	3	1980	Hypovirulent
CC9	8	4	0	Hypovirulent
CC9	8	5	0	Hypovirulent
CC9	8	6	0	Hypovirulent
CC9	8	7	0	Hypovirulent
CC9	8	8	300	Hypovirulent
CC9	8	9	-	Hypovirulent
CC9	8	10	-	Hypovirulent
CC9	9	1	-	Hypovirulent
CC9	9	2	-	Hypovirulent
CC9	9	3	-	Hypovirulent
CC9	9	4	-	Hypovirulent
CC9	9	5	-	Hypovirulent
CC9	9	6	-	Hypovirulent
CC9	9	7	-	Hypovirulent
CC9	9	8	-	Hypovirulent
CC9	9	9	-	Hypovirulent
CC9	9	10	-	Hypovirulent
CC9	10	1	-	Hypovirulent
CC9	10	2	-	Hypovirulent
CC9	10	3	-	Hypovirulent
CC9	10	4	-	Hypovirulent
CC9	10	5	-	Hypovirulent
CC9	10	6	-	Hypovirulent
CC9	10	7	-	Hypovirulent
CC9	10	8	-	Hypovirulent
CC9	10	9	-	Hypovirulent
CC9	10	10	-	Hypovirulent

## Sheet: Figure 6d-h
CC	Day	Mouse	Sample	bacteria/day or bacteria/organe	Hypervirulent/Hypovirulent
CC1	4	1	Brain	0	Hypervirulent
CC1	4	2	Brain	0	Hypervirulent
CC1	4	3	Brain	0	Hypervirulent
CC1	4	1	Caecum	1820	Hypervirulent
CC1	4	2	Caecum	0	Hypervirulent
CC1	4	3	Caecum	270000	Hypervirulent
CC1	4	1	Colon	740	Hypervirulent
CC1	4	2	Colon	20	Hypervirulent
CC1	4	3	Colon	304000	Hypervirulent
CC1	2	1	Feces	185707	Hypervirulent
CC1	2	2	Feces	190763	Hypervirulent
CC1	2	3	Feces	1213530	Hypervirulent
CC1	3	1	Feces	613375	Hypervirulent
CC1	3	2	Feces	3926	Hypervirulent
CC1	3	3	Feces	5397699	Hypervirulent
CC1	4	1	Feces	2630835	Hypervirulent
CC1	4	2	Feces	70721	Hypervirulent
CC1	4	3	Feces	27298444	Hypervirulent
CC1	4	1	Liver	1500000	Hypervirulent
CC1	4	2	Liver	4380	Hypervirulent
CC1	4	3	Liver	216000	Hypervirulent
CC1	4	1	MLN	7340	Hypervirulent
CC1	4	2	MLN	1200	Hypervirulent
CC1	4	3	MLN	5160	Hypervirulent
CC1	4	1	Small_intestine	3390	Hypervirulent
CC1	4	2	Small_intestine	30	Hypervirulent
CC1	4	3	Small_intestine	60	Hypervirulent
CC1	4	1	Spleen	35200	Hypervirulent
CC1	4	2	Spleen	3080	Hypervirulent
CC1	4	3	Spleen	146000	Hypervirulent
CC121	4	1	Brain	0	Hypovirulent
CC121	4	2	Brain	0	Hypovirulent
CC121	4	3	Brain	0	Hypovirulent
CC121	4	1	Caecum	0	Hypovirulent
CC121	4	2	Caecum	0	Hypovirulent
CC121	4	3	Caecum	0	Hypovirulent
CC121	4	1	Colon	0	Hypovirulent
CC121	4	2	Colon	0	Hypovirulent
CC121	4	3	Colon	40	Hypovirulent
CC121	2	1	Feces	130326	Hypovirulent
CC121	2	2	Feces	7944	Hypovirulent
CC121	2	3	Feces	2731	Hypovirulent
CC121	3	1	Feces	30074	Hypovirulent
CC121	3	2	Feces	283	Hypovirulent
CC121	3	3	Feces	543	Hypovirulent
CC121	4	1	Feces	39802	Hypovirulent
CC121	4	2	Feces	83679	Hypovirulent
CC121	4	3	Feces	1019	Hypovirulent
CC121	4	1	Liver	2100	Hypovirulent
CC121	4	2	Liver	1530000	Hypovirulent
CC121	4	3	Liver	8850	Hypovirulent
CC121	4	1	MLN	4260	Hypovirulent
CC121	4	2	MLN	11400	Hypovirulent
CC121	4	3	MLN	2520	Hypovirulent
CC121	4	1	Small_intestine	240	Hypovirulent
CC121	4	2	Small_intestine	0	Hypovirulent
CC121	4	3	Small_intestine	0	Hypovirulent
CC121	4	1	Spleen	23200	Hypovirulent
CC121	4	2	Spleen	170000	Hypovirulent
CC121	4	3	Spleen	9780	Hypovirulent
CC2	4	1	Brain	0	Hypervirulent
CC2	4	2	Brain	0	Hypervirulent
CC2	4	3	Brain	5480	Hypervirulent
CC2	4	1	Caecum	32200	Hypervirulent
CC2	4	2	Caecum	130400	Hypervirulent
CC2	4	3	Caecum	1380	Hypervirulent
CC2	4	1	Colon	582000	Hypervirulent
CC2	4	2	Colon	5920	Hypervirulent
CC2	4	3	Colon	300	Hypervirulent
CC2	2	1	Feces	4866514	Hypervirulent
CC2	2	2	Feces	4253946	Hypervirulent
CC2	2	3	Feces	29539	Hypervirulent
CC2	3	1	Feces	175365	Hypervirulent
CC2	3	2	Feces	26287471	Hypervirulent
CC2	3	3	Feces	87164	Hypervirulent
CC2	4	1	Feces	40921343	Hypervirulent
CC2	4	2	Feces	31506357	Hypervirulent
CC2	4	3	Feces	172300	Hypervirulent
CC2	4	1	Liver	1020	Hypervirulent
CC2	4	2	Liver	4200000	Hypervirulent
CC2	4	3	Liver	33600	Hypervirulent
CC2	4	1	MLN	760	Hypervirulent
CC2	4	2	MLN	24600	Hypervirulent
CC2	4	3	MLN	3080	Hypervirulent
CC2	4	1	Small_intestine	930	Hypervirulent
CC2	4	2	Small_intestine	570	Hypervirulent
CC2	4	3	Small_intestine	2790	Hypervirulent
CC2	4	1	Spleen	14400	Hypervirulent
CC2	4	2	Spleen	31000	Hypervirulent
CC2	4	3	Spleen	2220	Hypervirulent
CC4	4	1	Brain	120	Hypervirulent
CC4	4	2	Brain	40	Hypervirulent
CC4	4	3	Brain	0	Hypervirulent
CC4	4	1	Caecum	20	Hypervirulent
CC4	4	2	Caecum	460	Hypervirulent
CC4	4	3	Caecum	77400	Hypervirulent
CC4	4	1	Colon	0	Hypervirulent
CC4	4	2	Colon	100	Hypervirulent
CC4	4	3	Colon	476000	Hypervirulent
CC4	2	1	Feces	14924082	Hypervirulent
CC4	2	2	Feces	16394216	Hypervirulent
CC4	2	3	Feces	8731702	Hypervirulent
CC4	3	1	Feces	1580	Hypervirulent
CC4	3	2	Feces	36209	Hypervirulent
CC4	3	3	Feces	13312211	Hypervirulent
CC4	4	1	Feces	50614	Hypervirulent
CC4	4	2	Feces	219052402	Hypervirulent
CC4	4	3	Feces	139396983	Hypervirulent
CC4	4	1	Liver	1710	Hypervirulent
CC4	4	2	Liver	5130000	Hypervirulent
CC4	4	3	Liver	10110000	Hypervirulent
CC4	4	1	MLN	1300	Hypervirulent
CC4	4	2	MLN	6180	Hypervirulent
CC4	4	3	MLN	3460	Hypervirulent
CC4	4	1	Small_intestine	60	Hypervirulent
CC4	4	2	Small_intestine	60	Hypervirulent
CC4	4	3	Small_intestine	3480	Hypervirulent
CC4	4	1	Spleen	2780	Hypervirulent
CC4	4	2	Spleen	33200	Hypervirulent
CC4	4	3	Spleen	93800	Hypervirulent
CC6	4	1	Brain	0	Hypervirulent
CC6	4	2	Brain	1080	Hypervirulent
CC6	4	3	Brain	20	Hypervirulent
CC6	4	4	Brain	0	Hypervirulent
CC6	4	1	Caecum	840	Hypervirulent
CC6	4	2	Caecum	62000	Hypervirulent
CC6	4	3	Caecum	1920	Hypervirulent
CC6	4	4	Caecum	70200	Hypervirulent
CC6	4	1	Colon	540	Hypervirulent
CC6	4	2	Colon	2060	Hypervirulent
CC6	4	3	Colon	660	Hypervirulent
CC6	4	4	Colon	33600	Hypervirulent
CC6	2	1	Feces	862704	Hypervirulent
CC6	2	2	Feces	2494967	Hypervirulent
CC6	2	3	Feces	132732	Hypervirulent
CC6	2	4	Feces	34597	Hypervirulent
CC6	3	1	Feces	8336918	Hypervirulent
CC6	3	2	Feces	37180738	Hypervirulent
CC6	3	3	Feces	6803692	Hypervirulent
CC6	3	4	Feces	7378652	Hypervirulent
CC6	4	1	Feces	103401	Hypervirulent
CC6	4	2	Feces	168505191	Hypervirulent
CC6	4	3	Feces	5142691	Hypervirulent
CC6	4	4	Feces	204248717	Hypervirulent
CC6	4	1	Liver	264000	Hypervirulent
CC6	4	2	Liver	8220000	Hypervirulent
CC6	4	3	Liver	67200	Hypervirulent
CC6	4	4	Liver	2580000	Hypervirulent
CC6	4	1	MLN	1080	Hypervirulent
CC6	4	2	MLN	3100	Hypervirulent
CC6	4	3	MLN	3840	Hypervirulent
CC6	4	4	MLN	3840	Hypervirulent
CC6	4	1	Small_intestine	570	Hypervirulent
CC6	4	2	Small_intestine	210	Hypervirulent
CC6	4	3	Small_intestine	870	Hypervirulent
CC6	4	4	Small_intestine	2820	Hypervirulent
CC6	4	1	Spleen	23000	Hypervirulent
CC6	4	2	Spleen	157800	Hypervirulent
CC6	4	3	Spleen	36200	Hypervirulent
CC6	4	4	Spleen	48400	Hypervirulent
CC9	4	1	Brain	0	Hypovirulent
CC9	4	2	Brain	0	Hypovirulent
CC9	4	3	Brain	0	Hypovirulent
CC9	4	1	Caecum	0	Hypovirulent
CC9	4	2	Caecum	0	Hypovirulent
CC9	4	3	Caecum	0	Hypovirulent
CC9	4	1	Colon	20	Hypovirulent
CC9	4	2	Colon	0	Hypovirulent
CC9	4	3	Colon	0	Hypovirulent
CC9	2	1	Feces	18863	Hypovirulent
CC9	2	2	Feces	59918	Hypovirulent
CC9	2	3	Feces	83219	Hypovirulent
CC9	3	1	Feces	749	Hypovirulent
CC9	3	2	Feces	39555	Hypovirulent
CC9	3	3	Feces	3196	Hypovirulent
CC9	4	1	Feces	321397	Hypovirulent
CC9	4	2	Feces	4596720	Hypovirulent
CC9	4	3	Feces	106883	Hypovirulent
CC9	4	1	Liver	1650	Hypovirulent
CC9	4	2	Liver	60	Hypovirulent
CC9	4	3	Liver	90	Hypovirulent
CC9	4	1	MLN	1900	Hypovirulent
CC9	4	2	MLN	500	Hypovirulent
CC9	4	3	MLN	1500	Hypovirulent
CC9	4	1	Small_intestine	0	Hypovirulent
CC9	4	2	Small_intestine	30	Hypovirulent
CC9	4	3	Small_intestine	30	Hypovirulent
CC9	4	1	Spleen	4340	Hypovirulent
CC9	4	2	Spleen	4140	Hypovirulent
CC9	4	3	Spleen	3940	Hypovirulent

## Sheet: Figure S4 - BC 0 mg.L-1
Strain	CC	Lineage	0	0.335	0.668333	1.00167	1.335	1.66833	2.00167	2.335	2.66833	3.00167	3.335	3.66833	4.00167	4.335	4.66833	5.00167	5.335	5.66833	6.00167	6.335	6.66833	7.00167	7.335	7.66833	8.00167	8.335	8.66833	9.00167	9.335	9.66833	10.0017	10.335	10.6683	11.0017	11.335	11.6683	12.0017	12.335	12.6683	13.0017	13.335	13.6683	14.0017	14.335	14.6683	15.0017	15.335
2007/00596	CC1	I	0.0186667	0.0206667	0.02	0.0196667	0.0193333	0.019	0.0193333	0.0193333	0.019	0.0193333	0.0203333	0.0216667	0.0236667	0.0263333	0.0306667	0.036	0.0446667	0.058	0.0783333	0.106667	0.144	0.194	0.253333	0.314667	0.37	0.426333	0.481	0.524667	0.557667	0.578	0.596	0.604	0.612333	0.616333	0.62	0.622333	0.625	0.619	0.622333	0.627	0.622667	0.621	0.624667	0.624	0.625667	0.631667	0.632333
2016/01304	CC1	I	0.0303333	0.019	0.0183333	0.0176667	0.0183333	0.0176667	0.018	0.0186667	0.019	0.019	0.0213333	0.0236667	0.027	0.0313333	0.038	0.0466667	0.061	0.0813333	0.108333	0.145333	0.195333	0.253	0.308667	0.365667	0.414	0.464	0.507	0.539	0.563	0.576333	0.59	0.591667	0.598	0.598667	0.606667	0.608	0.610333	0.610333	0.607667	0.613	0.613667	0.613667	0.615667	0.619	0.617333	0.626333	0.628
2013/00411	CC1	I	0.028	0.0156667	0.0136667	0.0136667	0.014	0.0153333	0.016	0.0186667	0.0216667	0.0246667	0.031	0.0383333	0.0513333	0.0686667	0.0933333	0.128333	0.178	0.239667	0.300333	0.361667	0.428333	0.486667	0.544667	0.591667	0.614	0.641333	0.654667	0.665333	0.673667	0.687333	0.689667	0.688	0.690667	0.693	0.696	0.700333	0.712333	0.704	0.71	0.712	0.71	0.715667	0.708	0.707	0.704333	0.707667	0.706333
2015/00918	CC1	I	0.0416667	0.0216667	0.0203333	0.0196667	0.019	0.0183333	0.0183333	0.018	0.0176667	0.017	0.017	0.0166667	0.017	0.0173333	0.0173333	0.018	0.0193333	0.0223333	0.0266667	0.033	0.0436667	0.0593333	0.0823333	0.113	0.155667	0.216	0.292333	0.373667	0.456667	0.524	0.586667	0.636667	0.683333	0.702333	0.725667	0.747	0.767667	0.763667	0.773667	0.778	0.786333	0.798667	0.799333	0.801333	0.802333	0.818	0.817333
2015/00877	CC1	I	0.127667	0.0203333	0.02	0.0193333	0.0183333	0.0183333	0.0183333	0.019	0.0196667	0.021	0.0223333	0.0246667	0.027	0.0313333	0.0376667	0.047	0.0593333	0.0773333	0.102	0.134333	0.176	0.220667	0.276	0.327333	0.374333	0.429667	0.485333	0.526333	0.564333	0.58	0.594667	0.605	0.617333	0.617	0.619	0.621667	0.627333	0.625333	0.625333	0.626667	0.624667	0.625667	0.628667	0.633333	0.634333	0.643333	0.648
2015/00085	CC1	I	0.114333	0.0186667	0.0183333	0.0183333	0.0173333	0.0166667	0.0166667	0.0163333	0.0163333	0.0166667	0.017	0.018	0.0186667	0.02	0.023	0.026	0.0313333	0.04	0.0513333	0.069	0.0956667	0.129667	0.178333	0.234667	0.291	0.348	0.407	0.462	0.507333	0.542333	0.565	0.584667	0.594333	0.604667	0.609	0.614667	0.617	0.619	0.619667	0.622667	0.621333	0.620333	0.625667	0.627	0.629333	0.633667	0.636333
2016/00924	CC1	I	0.022	0.0183333	0.0176667	0.018	0.0173333	0.0176667	0.0183333	0.0193333	0.021	0.0226667	0.026	0.03	0.037	0.0463333	0.0606667	0.0796667	0.109	0.147667	0.196333	0.251667	0.310667	0.368	0.428667	0.479667	0.515	0.541333	0.562	0.576667	0.585667	0.593667	0.596667	0.599333	0.600667	0.605	0.607	0.612667	0.611	0.613667	0.616667	0.623333	0.624333	0.627333	0.630667	0.633	0.633	0.634333	0.634667
2016/01680	CC2	I	0.13	0.014	0.0133333	0.0133333	0.0133333	0.0133333	0.013	0.013	0.0126667	0.0126667	0.013	0.013	0.0143333	0.015	0.0163333	0.018	0.022	0.027	0.035	0.0453333	0.0616667	0.0846667	0.114667	0.154333	0.203	0.257333	0.307333	0.361667	0.416333	0.46	0.496	0.521333	0.539667	0.554333	0.565	0.570333	0.571	0.572667	0.575333	0.575667	0.574333	0.57	0.572667	0.573667	0.570333	0.573	0.569667
2015/01939	CC2	I	0.166	0.024	0.0273333	0.0283333	0.0283333	0.027	0.027	0.0256667	0.026	0.0253333	0.0253333	0.0256667	0.0273333	0.0313333	0.037	0.0453333	0.0563333	0.0716667	0.093	0.118667	0.153	0.193	0.242333	0.296	0.353333	0.411	0.470667	0.510667	0.547	0.566	0.585	0.589333	0.603	0.605	0.615	0.613667	0.618	0.612333	0.615	0.614	0.613	0.614	0.608	0.604333	0.597667	0.602667	0.597333
2012/01212	CC2	I	0.086	0.014	0.0133333	0.0126667	0.0126667	0.0126667	0.0126667	0.013	0.0126667	0.012	0.0126667	0.013	0.0143333	0.016	0.0176667	0.021	0.0253333	0.0326667	0.0443333	0.0596667	0.0833333	0.114667	0.155	0.205	0.255667	0.309333	0.363333	0.419	0.469	0.510333	0.541667	0.561667	0.577	0.585667	0.596	0.598333	0.601333	0.598	0.600333	0.600667	0.605333	0.602667	0.603667	0.603	0.598667	0.602667	0.598667
2015/01361	CC2	I	0.118	0.0193333	0.0186667	0.0186667	0.0183333	0.0183333	0.019	0.02	0.0216667	0.024	0.0273333	0.0323333	0.0396667	0.0496667	0.0653333	0.0863333	0.117	0.158	0.209333	0.264667	0.32	0.373333	0.428	0.475667	0.504667	0.527333	0.543	0.556667	0.564667	0.576	0.579	0.585	0.59	0.595	0.6	0.604	0.605667	0.610333	0.611667	0.616667	0.616	0.613667	0.619667	0.618667	0.617	0.614	0.610667
2015/00592	CC2	I	0.174667	0.0193333	0.019	0.019	0.019	0.019	0.0196667	0.021	0.0226667	0.0253333	0.029	0.0343333	0.0413333	0.052	0.069	0.091	0.122333	0.164333	0.215667	0.271333	0.331	0.382333	0.436	0.483333	0.510667	0.533667	0.550667	0.564333	0.572	0.584667	0.589	0.595	0.595667	0.603	0.607333	0.612	0.610667	0.615333	0.618667	0.620333	0.621667	0.620333	0.625	0.624	0.622333	0.621333	0.618
2016/01015	CC2	I	0.120333	0.0166667	0.0156667	0.0153333	0.015	0.0143333	0.015	0.0163333	0.0183333	0.0213333	0.0256667	0.0326667	0.0416667	0.055	0.0753333	0.102	0.144	0.194	0.247	0.302667	0.355	0.406	0.458	0.499	0.521667	0.543333	0.552667	0.563333	0.569333	0.577667	0.581667	0.583	0.585333	0.589333	0.593333	0.593333	0.593667	0.593333	0.595667	0.597333	0.597	0.593333	0.595667	0.592	0.588	0.585333	0.581333
2015/00722	CC2	I	0.0443333	0.018	0.0173333	0.0166667	0.0163333	0.0156667	0.0156667	0.015	0.015	0.0146667	0.0146667	0.0146667	0.0143333	0.0153333	0.016	0.0173333	0.0193333	0.023	0.029	0.037	0.0503333	0.0693333	0.0963333	0.133	0.177	0.231667	0.288333	0.345333	0.409667	0.456667	0.494	0.523	0.544667	0.563	0.579	0.587667	0.596	0.601	0.609667	0.616	0.619333	0.622	0.629667	0.634667	0.637333	0.643667	0.649667
2013/00345	CC4	I	0.164667	0.02	0.0193333	0.0193333	0.0196667	0.02	0.021	0.0226667	0.0246667	0.0276667	0.0333333	0.0403333	0.0523333	0.0686667	0.0926667	0.126333	0.172667	0.231	0.292333	0.354	0.414667	0.473333	0.528	0.573667	0.596667	0.616	0.629667	0.639333	0.648333	0.656	0.661333	0.660667	0.662333	0.665333	0.668667	0.668333	0.668	0.668333	0.672	0.672	0.672667	0.672667	0.676333	0.678667	0.677	0.682	0.680667
2016/01577	CC4	I	0.146667	0.0143333	0.0143333	0.014	0.014	0.0136667	0.0133333	0.0123333	0.0116667	0.0106667	0.0106667	0.0106667	0.0106667	0.011	0.0106667	0.0116667	0.0136667	0.0163333	0.0216667	0.0273333	0.0366667	0.0506667	0.0666667	0.089	0.115667	0.149333	0.189333	0.234	0.280333	0.325667	0.368667	0.410667	0.444	0.476	0.499667	0.513667	0.526667	0.534667	0.547333	0.552333	0.557667	0.561333	0.563333	0.565333	0.563333	0.565333	0.563333
2012/00578	CC4	I	0.0556667	0.0166667	0.0163333	0.016	0.016	0.0156667	0.0156667	0.0156667	0.0153333	0.016	0.0166667	0.0183333	0.0203333	0.0236667	0.0283333	0.035	0.0456667	0.0606667	0.083	0.112667	0.154667	0.206	0.263667	0.324667	0.378667	0.437	0.495333	0.544	0.591	0.618333	0.640333	0.655333	0.672667	0.68	0.687	0.691	0.697667	0.693667	0.698333	0.699667	0.701	0.702	0.704667	0.707	0.705667	0.714	0.711667
2016/01178	CC4	I	0.152	0.0173333	0.0166667	0.0163333	0.0156667	0.016	0.0163333	0.017	0.018	0.0206667	0.024	0.029	0.0353333	0.0463333	0.0626667	0.085	0.119	0.162667	0.216	0.276333	0.342667	0.406	0.472333	0.531667	0.566	0.591667	0.611667	0.624667	0.634333	0.647333	0.651333	0.657667	0.657333	0.663333	0.670333	0.669667	0.668333	0.671	0.673667	0.679	0.676667	0.675667	0.680667	0.684	0.685333	0.68	0.679333
2009/00558	CC4	I	0.203333	0.021	0.02	0.02	0.0193333	0.019	0.019	0.019	0.0186667	0.0193333	0.0203333	0.0216667	0.0226667	0.0256667	0.031	0.037	0.0473333	0.0616667	0.083	0.112	0.155	0.207	0.273	0.337667	0.402	0.466667	0.526	0.568333	0.605	0.626	0.641	0.652667	0.660333	0.667667	0.675667	0.678	0.679333	0.679333	0.687	0.688	0.691	0.687667	0.694333	0.699	0.696	0.701333	0.699667
2015/00955	CC4	I	0.084	0.0213333	0.0206667	0.0206667	0.0203333	0.0203333	0.0206667	0.0206667	0.0213333	0.0216667	0.0236667	0.0256667	0.028	0.0323333	0.038	0.045	0.0553333	0.0696667	0.088	0.110667	0.143333	0.181	0.228667	0.279	0.328333	0.378667	0.435	0.483	0.531667	0.56	0.586333	0.601	0.617	0.625333	0.628667	0.628667	0.633333	0.627667	0.631333	0.625667	0.625333	0.625	0.625667	0.621	0.617333	0.620333	0.614
2015/00138	CC4	I	0.0956667	0.025	0.025	0.0243333	0.0246667	0.0246667	0.0243333	0.025	0.025	0.0256667	0.0283333	0.03	0.0326667	0.0373333	0.0446667	0.0546667	0.07	0.0933333	0.123	0.164	0.218333	0.278667	0.343667	0.411	0.467333	0.519667	0.567333	0.599	0.624667	0.642667	0.652333	0.661667	0.668667	0.673	0.674667	0.676333	0.683667	0.675	0.678667	0.684667	0.681	0.683333	0.686667	0.686333	0.684667	0.690667	0.692333
2009/01092	CC6	I	0.179	0.0246667	0.024	0.024	0.024	0.0233333	0.0233333	0.0233333	0.023	0.0226667	0.0233333	0.0226667	0.0226667	0.023	0.0236667	0.025	0.0273333	0.0306667	0.037	0.0433333	0.056	0.0726667	0.0983333	0.132	0.174	0.228333	0.285667	0.345	0.401333	0.456333	0.503	0.54	0.561	0.581	0.591333	0.595333	0.598667	0.600333	0.608333	0.610333	0.605667	0.609333	0.612667	0.611	0.607333	0.610667	0.607
2016/00525	CC6	I	0.158667	0.022	0.0213333	0.0213333	0.022	0.0213333	0.0213333	0.0213333	0.021	0.021	0.0213333	0.021	0.0216667	0.022	0.023	0.024	0.0263333	0.03	0.0346667	0.0413333	0.0516667	0.0663333	0.0853333	0.112667	0.155	0.207	0.281	0.354	0.440333	0.510333	0.569	0.603333	0.641667	0.664333	0.69	0.704	0.724	0.725	0.729667	0.744333	0.748333	0.769	0.765667	0.758667	0.776333	0.792333	0.791667
2016/01499	CC6	I	0.062	0.022	0.021	0.0203333	0.0196667	0.0186667	0.0186667	0.0186667	0.0183333	0.018	0.0173333	0.018	0.018	0.0183333	0.0193333	0.021	0.0233333	0.0276667	0.0343333	0.0426667	0.0566667	0.0766667	0.105333	0.143333	0.187	0.241	0.299	0.356333	0.413	0.461	0.494333	0.520333	0.535667	0.544333	0.551333	0.554667	0.559333	0.558667	0.560333	0.565667	0.564333	0.565	0.568333	0.567	0.567	0.565333	0.568
2015/00001	CC6	I	0.173667	0.02	0.0196667	0.019	0.0183333	0.0176667	0.0173333	0.017	0.017	0.0166667	0.0166667	0.0163333	0.0156667	0.016	0.016	0.0156667	0.0163333	0.017	0.0186667	0.0203333	0.0236667	0.029	0.0366667	0.0473333	0.0633333	0.0856667	0.118	0.157667	0.206333	0.265	0.325	0.38	0.439	0.483333	0.515333	0.534333	0.546667	0.546	0.55	0.554667	0.556333	0.555333	0.556667	0.554667	0.556	0.553333	0.555667
2015/00880	CC6	I	0.165333	0.0206667	0.02	0.019	0.0186667	0.0176667	0.0176667	0.018	0.0176667	0.0186667	0.0193333	0.0206667	0.023	0.0256667	0.031	0.0376667	0.048	0.064	0.085	0.114333	0.154667	0.207	0.264333	0.323667	0.375333	0.427667	0.475667	0.506	0.530333	0.544667	0.554667	0.561333	0.565667	0.573	0.577667	0.578667	0.580333	0.581	0.583333	0.588	0.588333	0.590333	0.595333	0.593667	0.596	0.594	0.596
2016/00783	CC6	I	0.0296667	0.0196667	0.019	0.0183333	0.018	0.0176667	0.0176667	0.0176667	0.0176667	0.0176667	0.0193333	0.0203333	0.0233333	0.0266667	0.0323333	0.0403333	0.0523333	0.071	0.0953333	0.129667	0.176667	0.233	0.291667	0.348667	0.399667	0.447333	0.487333	0.511	0.529333	0.542667	0.548	0.556	0.558	0.561667	0.566333	0.568	0.568	0.567667	0.569667	0.573333	0.573667	0.572333	0.577333	0.575333	0.575667	0.572667	0.572667
2016/00135	CC6	I	0.0703333	0.017	0.0163333	0.0163333	0.0166667	0.017	0.0173333	0.018	0.018	0.0163333	0.0186667	0.0173333	0.019	0.021	0.0213333	0.024	0.0283333	0.035	0.0436667	0.0566667	0.0766667	0.106	0.141667	0.191667	0.249333	0.307333	0.361	0.415667	0.471667	0.515667	0.544	0.565333	0.579333	0.592667	0.599333	0.601	0.604	0.605	0.609667	0.615333	0.612	0.615	0.619667	0.618667	0.615667	0.619333	0.619
2016/01061	CC9	II	0.118	0.0206667	0.0206667	0.0206667	0.0213333	0.0216667	0.022	0.022	0.0223333	0.022	0.0243333	0.0243333	0.028	0.031	0.0346667	0.041	0.0513333	0.066	0.0866667	0.114	0.152333	0.202	0.254667	0.313	0.366333	0.411333	0.446667	0.475333	0.502333	0.522	0.537	0.545667	0.552	0.559	0.559667	0.556667	0.554667	0.554	0.554667	0.556667	0.552667	0.556	0.556	0.557	0.555333	0.557333	0.559
2016/00065	CC9	II	0.053	0.0206667	0.02	0.02	0.0203333	0.0203333	0.0203333	0.0206667	0.0203333	0.0196667	0.0206667	0.02	0.021	0.022	0.022	0.0233333	0.0253333	0.0286667	0.034	0.0406667	0.05	0.0663333	0.083	0.108667	0.140333	0.182333	0.233667	0.290333	0.350667	0.407333	0.463	0.513667	0.555333	0.584667	0.609667	0.626333	0.642	0.651	0.661667	0.667	0.673667	0.679333	0.688667	0.685333	0.688333	0.692333	0.697
2009/00521	CC9	II	0.0146667	0.0193333	0.0186667	0.0176667	0.0166667	0.0156667	0.0153333	0.0146667	0.014	0.014	0.0133333	0.013	0.012	0.012	0.012	0.0113333	0.011	0.0113333	0.012	0.0123333	0.0136667	0.016	0.0196667	0.0226667	0.0293333	0.0393333	0.0503333	0.0676667	0.092	0.127667	0.173	0.232333	0.303667	0.380333	0.456667	0.526	0.579667	0.612333	0.643	0.670667	0.687	0.696	0.701667	0.708	0.706667	0.721333	0.724333
2016/01252	CC9	II	0.027	0.0213333	0.0213333	0.0216667	0.022	0.0226667	0.0246667	0.0283333	0.032	0.038	0.0456667	0.0563333	0.07	0.09	0.118	0.152667	0.197	0.251333	0.308333	0.366	0.427667	0.479	0.529333	0.567	0.588667	0.602667	0.611	0.615667	0.623333	0.631333	0.633	0.634333	0.634	0.641333	0.646	0.647	0.650667	0.653	0.659667	0.662333	0.664333	0.663	0.669	0.666333	0.667667	0.663333	0.661333
2014/01109	CC9	II	0.009	0.0216667	0.0206667	0.0213333	0.022	0.022	0.022	0.0226667	0.023	0.0226667	0.025	0.0276667	0.0326667	0.0363333	0.0443333	0.0523333	0.0673333	0.0876667	0.115667	0.149333	0.196	0.254	0.308667	0.362	0.402	0.435333	0.465667	0.490333	0.521	0.533667	0.553333	0.563667	0.578333	0.580333	0.579667	0.579333	0.587667	0.580667	0.584	0.580667	0.581667	0.583333	0.581667	0.582333	0.582	0.585333	0.582
2016/01871	CC9	II	0.032	0.022	0.0216667	0.0223333	0.024	0.0243333	0.0256667	0.0266667	0.0283333	0.029	0.0353333	0.039	0.0506667	0.059	0.0743333	0.0936667	0.123333	0.16	0.206333	0.256667	0.317333	0.382667	0.43	0.476333	0.514333	0.548333	0.575667	0.595333	0.614667	0.618333	0.628333	0.63	0.641	0.637667	0.634	0.637	0.646667	0.641	0.641	0.639	0.642333	0.645333	0.647333	0.647667	0.647333	0.656667	0.654
2015/00103	CC9	II	0.0283333	0.0183333	0.0183333	0.0193333	0.0206667	0.0206667	0.022	0.0226667	0.0243333	0.026	0.0306667	0.0336667	0.0446667	0.0536667	0.0676667	0.0856667	0.115	0.153	0.200667	0.255667	0.319333	0.386667	0.441333	0.493	0.531333	0.563333	0.587	0.603333	0.618	0.62	0.628	0.626667	0.635667	0.630667	0.629	0.631333	0.634333	0.630667	0.635	0.637667	0.642333	0.640333	0.643	0.64	0.637	0.637667	0.633
2016/00544	CC121	II	0.0146667	0.0206667	0.0203333	0.0206667	0.0216667	0.0216667	0.0213333	0.021	0.022	0.02	0.023	0.022	0.028	0.0296667	0.032	0.035	0.043	0.0536667	0.07	0.0903333	0.119	0.161333	0.207333	0.268667	0.333333	0.408667	0.485667	0.555333	0.623	0.649333	0.689333	0.699667	0.734333	0.733667	0.74	0.739667	0.766333	0.755	0.755	0.752	0.755667	0.769667	0.759333	0.757	0.754667	0.777667	0.769667
2015/00273	CC121	II	0.0396667	0.0233333	0.0233333	0.0233333	0.0233333	0.0226667	0.0233333	0.0233333	0.0233333	0.0233333	0.0243333	0.0243333	0.0256667	0.0273333	0.0293333	0.033	0.038	0.045	0.0563333	0.071	0.0923333	0.120333	0.157667	0.202333	0.251333	0.305667	0.365667	0.416667	0.464	0.492333	0.518667	0.542333	0.559	0.57	0.577667	0.581	0.586	0.587667	0.594333	0.596333	0.596333	0.594333	0.601	0.601667	0.600667	0.591667	0.591333
2016/01683	CC121	II	0.036	0.019	0.0183333	0.0183333	0.0183333	0.0183333	0.0183333	0.0183333	0.019	0.0196667	0.0216667	0.024	0.0276667	0.033	0.0406667	0.052	0.068	0.0906667	0.121333	0.161333	0.213667	0.272	0.34	0.402333	0.461	0.512	0.552667	0.584	0.607333	0.621333	0.634333	0.645	0.652333	0.656333	0.66	0.659	0.661	0.659333	0.663	0.662667	0.664667	0.661667	0.670667	0.669333	0.667	0.659	0.658667
2014/00926	CC121	II	0.0153333	0.0226667	0.022	0.0213333	0.0216667	0.021	0.021	0.0206667	0.0196667	0.0183333	0.0196667	0.0183333	0.0203333	0.0213333	0.0223333	0.0243333	0.028	0.034	0.0433333	0.054	0.0706667	0.0966667	0.125667	0.166	0.213	0.269333	0.334667	0.402333	0.474	0.525	0.574333	0.612333	0.646333	0.662	0.674333	0.682333	0.694333	0.695	0.695	0.696667	0.701333	0.7	0.700667	0.697667	0.695667	0.698	0.696
2015/00956	CC121	II	0.0336667	0.0246667	0.024	0.0243333	0.0256667	0.0253333	0.025	0.0256667	0.0246667	0.0226667	0.0263333	0.0243333	0.028	0.0276667	0.0276667	0.0293333	0.0326667	0.04	0.0483333	0.0586667	0.0753333	0.103333	0.132333	0.169667	0.220333	0.277667	0.339333	0.405667	0.472667	0.526333	0.574667	0.615333	0.643	0.663	0.677333	0.683667	0.693	0.694667	0.696333	0.697333	0.698667	0.699333	0.702333	0.698	0.695333	0.697667	0.697333
2016/01725	CC121	II	0.072	0.0236667	0.023	0.0233333	0.025	0.0246667	0.024	0.024	0.0233333	0.021	0.0233333	0.0213333	0.0236667	0.0233333	0.0223333	0.023	0.024	0.0283333	0.033	0.0383333	0.0473333	0.0633333	0.077	0.0976667	0.127667	0.164333	0.214333	0.269667	0.337667	0.400667	0.470333	0.538	0.602	0.648333	0.678	0.699667	0.728	0.735	0.744333	0.752667	0.758333	0.766	0.769	0.766	0.767667	0.769667	0.772667
2016/00360	CC121	II	0.0393333	0.0253333	0.025	0.0253333	0.027	0.0263333	0.0266667	0.027	0.0263333	0.024	0.0263333	0.025	0.0273333	0.0273333	0.0283333	0.0303333	0.033	0.0386667	0.0463333	0.0563333	0.0726667	0.099	0.127	0.165	0.215333	0.269333	0.332	0.398	0.466667	0.521667	0.570333	0.610333	0.640667	0.658333	0.673333	0.680333	0.693667	0.695333	0.695667	0.699	0.704333	0.703333	0.709667	0.702	0.700333	0.703333	0.704
[truncated: 95 more columns]

## Sheet: Figure S4 - BC 1.5 mg.L-1
Strain	CC	Lineage	0	0.335	0.668333	1.00167	1.335	1.66833	2.00167	2.335	2.66833	3.00167	3.335	3.66833	4.00167	4.335	4.66833	5.00167	5.335	5.66833	6.00167	6.335	6.66833	7.00167	7.335	7.66833	8.00167	8.335	8.66833	9.00167	9.335	9.66833	10.0017	10.335	10.6683	11.0017	11.335	11.6683	12.0017	12.335	12.6683	13.0017	13.335	13.6683	14.0017	14.335	14.6683	15.0017	15.335
2016/01304	CC1	I	0.0141667	0.0146667	0.0148333	0.0146667	0.0145	0.0146667	0.0136667	0.0141667	0.0138333	0.0135	0.0136667	0.013	0.0136667	0.013	0.0138333	0.0125	0.0133333	0.014	0.013	0.0143333	0.013	0.0145	0.0145	0.014	0.0153333	0.015	0.0145	0.0168333	0.0153333	0.0168333	0.0175	0.018	0.0185	0.0165	0.019	0.0195	0.02	0.021	0.022	0.023	0.026	0.0285	0.0315	0.033	0.036	0.0415	0.048
2013/00411	CC1	I	0.0166667	0.016	0.0146667	0.013	0.0133333	0.0136667	0.013	0.014	0.0143333	0.015	0.016	0.0173333	0.019	0.0206667	0.0223333	0.0243333	0.0283333	0.0323333	0.036	0.0423333	0.0483333	0.0603333	0.071	0.0846667	0.109333	0.139	0.18	0.236	0.298333	0.375667	0.446667	0.511667	0.576333	0.642	0.677333	0.709333	0.73	0.751667	0.755667	0.78	0.781667	0.802333	0.801	0.821333	0.815333	0.821333	0.811333
2015/00918	CC1	I	0.0183333	0.0176667	0.017	0.0163333	0.0156667	0.0143333	0.0133333	0.0126667	0.0123333	0.0116667	0.0113333	0.011	0.011	0.01	0.0103333	0.00966667	0.00966667	0.00933333	0.009	0.00966667	0.00933333	0.0103333	0.0106667	0.0103333	0.0116667	0.012	0.0133333	0.0146667	0.016	0.019	0.0223333	0.0266667	0.0326667	0.0403333	0.0523333	0.0696667	0.093	0.126333	0.167	0.218	0.277333	0.339667	0.404667	0.469333	0.529333	0.582667	0.631
2015/00877	CC1	I	0.0176667	0.0166667	0.0143333	0.0126667	0.0116667	0.01	0.009	0.00766667	0.00666667	0.00633333	0.007	0.006	0.00666667	0.00633333	0.006	0.00633333	0.006	0.006	0.00566667	0.00566667	0.00566667	0.00533333	0.00566667	0.00533333	0.00566667	0.00533333	0.00533333	0.00566667	0.00533333	0.00566667	0.005	0.00533333	0.00533333	0.005	0.00566667	0.00566667	0.006	0.006	0.007	0.008	0.009	0.0103333	0.0123333	0.0146667	0.0183333	0.0226667	0.0286667
2015/00085	CC1	I	0.0166667	0.0163333	0.0153333	0.0146667	0.0143333	0.0136667	0.0133333	0.013	0.013	0.012	0.013	0.012	0.0136667	0.013	0.0136667	0.0146667	0.0156667	0.0166667	0.018	0.0203333	0.0226667	0.026	0.0303333	0.0323333	0.0396667	0.049	0.061	0.0786667	0.103333	0.140333	0.185333	0.244	0.323333	0.398667	0.466333	0.537333	0.601	0.644	0.681667	0.713333	0.731333	0.756667	0.767	0.785333	0.797333	0.814667	0.800667
2016/00924	CC1	I	0.0166667	0.0166667	0.016	0.0153333	0.015	0.0143333	0.014	0.014	0.0136667	0.0126667	0.014	0.013	0.014	0.014	0.015	0.016	0.0176667	0.019	0.0213333	0.024	0.0273333	0.033	0.039	0.0463333	0.0573333	0.0713333	0.0926667	0.121667	0.161	0.214667	0.273333	0.342	0.422333	0.497	0.556667	0.611	0.655	0.694333	0.721	0.752667	0.749667	0.781333	0.777333	0.79	0.797667	0.806667	0.779667
2016/01680	CC2	I	0.0151667	0.0136667	0.0138333	0.0126667	0.0125	0.0116667	0.0116667	0.0116667	0.0108333	0.01	0.0106667	0.01	0.0101667	0.0095	0.00883333	0.0095	0.00883333	0.0085	0.0085	0.00883333	0.0085	0.0085	0.0085	0.0085	0.00883333	0.008	0.0085	0.00833333	0.00833333	0.00883333	0.008	0.009	0.009	0.009	0.009	0.0095	0.01	0.01	0.011	0.011	0.0125	0.013	0.0135	0.0145	0.0155	0.017	0.019
2012/01212	CC2	I	0.014	0.0133333	0.013	0.012	0.0113333	0.0103333	0.01	0.01	0.01	0.00966667	0.0106667	0.0106667	0.0126667	0.0133333	0.0166667	0.0213333	0.028	0.0383333	0.0513333	0.0706667	0.097	0.133667	0.181333	0.246667	0.325	0.406333	0.493667	0.578	0.648333	0.715	0.752667	0.78	0.806	0.826667	0.832333	0.840667	0.846333	0.864333	0.858	0.876333	0.852667	0.876	0.855667	0.873333	0.873333	0.872667	0.845667
2015/01361	CC2	I	0.017	0.0163333	0.015	0.0143333	0.0143333	0.0133333	0.0133333	0.013	0.013	0.013	0.0136667	0.0146667	0.0166667	0.0186667	0.022	0.0273333	0.036	0.0486667	0.0663333	0.093	0.127	0.177667	0.242333	0.322667	0.406667	0.486333	0.571667	0.635333	0.684	0.712	0.746	0.760333	0.775667	0.786	0.781667	0.794333	0.808333	0.813333	0.815	0.826333	0.811333	0.823667	0.800333	0.824333	0.817667	0.818	0.808667
2015/00592	CC2	I	0.0183333	0.0173333	0.0166667	0.016	0.0163333	0.016	0.0153333	0.0153333	0.0156667	0.0143333	0.015	0.015	0.0153333	0.0153333	0.016	0.0173333	0.0186667	0.0213333	0.0256667	0.0323333	0.041	0.052	0.0693333	0.09	0.124333	0.166333	0.227333	0.3	0.381667	0.460333	0.547667	0.615667	0.685333	0.730333	0.752	0.78	0.811333	0.824	0.830333	0.851667	0.836667	0.861	0.842	0.877	0.874	0.875	0.865333
2016/01015	CC2	I	0.0143333	0.0133333	0.0116667	0.0103333	0.01	0.00966667	0.01	0.0103333	0.0113333	0.0123333	0.0146667	0.017	0.02	0.0226667	0.0273333	0.034	0.0443333	0.0576667	0.0756667	0.102	0.133	0.177	0.23	0.3	0.373667	0.449333	0.526667	0.581333	0.621	0.638667	0.669333	0.688333	0.695667	0.703667	0.702	0.703667	0.726333	0.725333	0.727667	0.746667	0.721	0.744	0.718667	0.76	0.748667	0.747667	0.733667
2013/00345	CC4	I	0.0156667	0.0156667	0.0158333	0.0151667	0.015	0.0146667	0.0136667	0.0146667	0.0143333	0.014	0.0146667	0.0145	0.0151667	0.0145	0.0158333	0.0165	0.0173333	0.018	0.02	0.0213333	0.0225	0.025	0.027	0.029	0.0328333	0.0365	0.041	0.0478333	0.0563333	0.0713333	0.086	0.109	0.142	0.1845	0.2365	0.302	0.374	0.4455	0.5155	0.563	0.6115	0.6605	0.6875	0.724	0.7545	0.765	0.7805
2016/01577	CC4	I	0.0151667	0.0136667	0.0133333	0.0116667	0.0105	0.00966667	0.00866667	0.00766667	0.00633333	0.006	0.00566667	0.0055	0.00566667	0.005	0.00533333	0.0055	0.00583333	0.0055	0.0055	0.00533333	0.006	0.0055	0.006	0.0055	0.00633333	0.006	0.006	0.00633333	0.00583333	0.00633333	0.006	0.006	0.006	0.0065	0.0065	0.006	0.006	0.0065	0.0065	0.0065	0.007	0.0065	0.007	0.007	0.0075	0.0075	0.008
2012/00578	CC4	I	0.0176667	0.0171667	0.0168333	0.0161667	0.016	0.0156667	0.0146667	0.0146667	0.0138333	0.013	0.0136667	0.013	0.0126667	0.012	0.0123333	0.0115	0.0113333	0.011	0.011	0.0103333	0.011	0.0105	0.011	0.01	0.0103333	0.0105	0.01	0.0103333	0.0103333	0.0108333	0.0105	0.0105	0.0105	0.0105	0.011	0.0105	0.011	0.0115	0.011	0.012	0.012	0.013	0.013	0.014	0.0145	0.015	0.016
2016/01178	CC4	I	0.0123333	0.0116667	0.011	0.0103333	0.0103333	0.01	0.00966667	0.00933333	0.00933333	0.00933333	0.01	0.0103333	0.011	0.0116667	0.0133333	0.0153333	0.018	0.0206667	0.0253333	0.031	0.0386667	0.0486667	0.0633333	0.078	0.103667	0.139333	0.184	0.24	0.317	0.389667	0.465667	0.527333	0.588	0.634	0.664667	0.703333	0.718667	0.733667	0.732667	0.755333	0.747	0.764667	0.755333	0.773	0.763333	0.776333	0.753667
2009/00558	CC4	I	0.0156667	0.0153333	0.014	0.0133333	0.0133333	0.0123333	0.0123333	0.0123333	0.0116667	0.0106667	0.0113333	0.0106667	0.011	0.01	0.01	0.0103333	0.01	0.01	0.01	0.0103333	0.0103333	0.0106667	0.0113333	0.0116667	0.0123333	0.013	0.0136667	0.015	0.0163333	0.018	0.02	0.0233333	0.0256667	0.0303333	0.0366667	0.0463333	0.059	0.0776667	0.104333	0.136	0.177	0.228	0.283667	0.353333	0.415333	0.48	0.528667
2015/00955	CC4	I	0.017	0.0166667	0.016	0.0146667	0.0143333	0.0136667	0.0126667	0.0126667	0.0116667	0.011	0.011	0.0103333	0.01	0.00933333	0.00933333	0.00933333	0.009	0.00866667	0.00866667	0.00833333	0.008	0.008	0.008	0.00766667	0.00766667	0.008	0.00766667	0.008	0.00766667	0.00833333	0.008	0.00866667	0.009	0.00933333	0.0106667	0.0116667	0.0126667	0.0143333	0.0163333	0.02	0.0243333	0.0303333	0.0376667	0.047	0.0583333	0.0743333	0.095
2015/00138	CC4	I	0.0186667	0.0183333	0.018	0.018	0.0176667	0.0166667	0.0166667	0.0163333	0.016	0.0156667	0.0153333	0.015	0.0143333	0.014	0.014	0.0146667	0.0143333	0.014	0.0136667	0.0146667	0.014	0.0136667	0.0146667	0.0146667	0.015	0.015	0.0146667	0.0156667	0.015	0.016	0.0156667	0.0173333	0.0176667	0.0183333	0.019	0.02	0.021	0.0226667	0.0243333	0.0256667	0.03	0.0326667	0.0393333	0.0446667	0.0533333	0.0676667	0.084
2016/00525	CC6	I	0.0166667	0.0153333	0.0156667	0.015	0.0153333	0.0146667	0.015	0.0153333	0.0153333	0.0156667	0.0166667	0.018	0.02	0.0223333	0.0266667	0.033	0.042	0.053	0.0693333	0.0936667	0.127333	0.177333	0.238667	0.307	0.380667	0.476	0.550667	0.614	0.671333	0.704333	0.728333	0.748667	0.753333	0.774	0.781333	0.782667	0.797	0.806667	0.803333	0.815333	0.815333	0.831667	0.823333	0.837333	0.837	0.836667	0.823333
2015/00001	CC6	I	0.0163333	0.0153333	0.0143333	0.0136667	0.0133333	0.0123333	0.012	0.0116667	0.0116667	0.0106667	0.011	0.0103333	0.011	0.0106667	0.011	0.0123333	0.014	0.0163333	0.0203333	0.0266667	0.0346667	0.0466667	0.0613333	0.079	0.109	0.151	0.214	0.292	0.370333	0.445	0.514667	0.570667	0.606	0.630333	0.652667	0.664667	0.667	0.670667	0.672333	0.690333	0.675333	0.693	0.673667	0.69	0.686667	0.689	0.677333
2015/00880	CC6	I	0.014	0.0126667	0.012	0.011	0.0106667	0.0103333	0.00966667	0.00933333	0.009	0.00833333	0.00833333	0.008	0.00833333	0.00766667	0.008	0.008	0.00866667	0.01	0.0113333	0.0143333	0.0183333	0.0243333	0.0313333	0.042	0.057	0.0773333	0.106333	0.146	0.201667	0.271667	0.354333	0.436333	0.518333	0.581667	0.627667	0.666333	0.694333	0.714667	0.732	0.753	0.743667	0.760667	0.747	0.765333	0.764333	0.768	0.761667
2016/00783	CC6	I	0.0126667	0.0121667	0.0118333	0.0111667	0.0115	0.0101667	0.0101667	0.00916667	0.00883333	0.008	0.00866667	0.008	0.00766667	0.007	0.00683333	0.007	0.00733333	0.0065	0.006	0.00633333	0.006	0.0055	0.006	0.0055	0.00533333	0.0055	0.005	0.00533333	0.00533333	0.00483333	0.0045	0.005	0.0045	0.005	0.005	0.005	0.005	0.005	0.0045	0.0045	0.005	0.005	0.005	0.005	0.0045	0.0045	0.005
2016/00135	CC6	I	0.0181667	0.0176667	0.0178333	0.0181667	0.0185	0.0181667	0.0191667	0.0186667	0.0178333	0.0175	0.0181667	0.0185	0.0181667	0.018	0.0178333	0.018	0.0188333	0.019	0.0185	0.0188333	0.0185	0.0175	0.019	0.0185	0.0183333	0.019	0.0195	0.0188333	0.0198333	0.0188333	0.0205	0.0205	0.0195	0.0205	0.0195	0.0205	0.0195	0.0195	0.02	0.018	0.0205	0.018	0.0205	0.0185	0.0185	0.02	0.0215
2016/01061	CC9	II	0.0173333	0.017	0.0173333	0.017	0.0173333	0.017	0.0176667	0.0176667	0.0173333	0.017	0.017	0.017	0.0176667	0.018	0.0193333	0.0206667	0.024	0.0286667	0.0346667	0.0446667	0.0583333	0.077	0.102333	0.133667	0.175	0.228	0.299667	0.379667	0.459667	0.530667	0.586	0.623	0.652333	0.672667	0.696667	0.701333	0.708667	0.698667	0.705	0.713	0.699333	0.717	0.697667	0.712	0.704667	0.703333	0.694333
2016/00065	CC9	II	0.0183333	0.0173333	0.018	0.0173333	0.0176667	0.0176667	0.018	0.0176667	0.018	0.0176667	0.0186667	0.018	0.019	0.0196667	0.021	0.0233333	0.0263333	0.0303333	0.0363333	0.045	0.058	0.0756667	0.1	0.131333	0.172667	0.22	0.286	0.363333	0.438	0.504	0.568667	0.618333	0.671	0.707333	0.733	0.755667	0.767	0.77	0.781333	0.784667	0.781	0.799	0.784667	0.802	0.795	0.798	0.79
2009/00521	CC9	II	0.0146667	0.014	0.013	0.012	0.0116667	0.0106667	0.00966667	0.00933333	0.009	0.00766667	0.00733333	0.00666667	0.00733333	0.00666667	0.006	0.00566667	0.00566667	0.00466667	0.00466667	0.005	0.00466667	0.004	0.00366667	0.00366667	0.004	0.00366667	0.00366667	0.004	0.004	0.004	0.00366667	0.00366667	0.00366667	0.00466667	0.00466667	0.005	0.005	0.00533333	0.00533333	0.006	0.00733333	0.008	0.00933333	0.011	0.0126667	0.0153333	0.019
2016/01252	CC9	II	0.0206667	0.0206667	0.0196667	0.0186667	0.019	0.0186667	0.0186667	0.019	0.0193333	0.02	0.0206667	0.021	0.022	0.023	0.0243333	0.0253333	0.0276667	0.0293333	0.032	0.0353333	0.0396667	0.0446667	0.051	0.0586667	0.0686667	0.081	0.0953333	0.113333	0.134667	0.162	0.193667	0.235667	0.281333	0.327333	0.362667	0.396333	0.429333	0.451	0.478333	0.506667	0.514667	0.533667	0.527667	0.545333	0.542667	0.549667	0.532333
2014/01109	CC9	II	0.0196667	0.0196667	0.0208333	0.0216667	0.021	0.0206667	0.0206667	0.0206667	0.0213333	0.0205	0.0211667	0.02	0.0211667	0.0215	0.0218333	0.0215	0.0228333	0.025	0.0255	0.0288333	0.035	0.0415	0.0515	0.062	0.0798333	0.103	0.127	0.167833	0.219833	0.281833	0.354	0.4305	0.5185	0.5845	0.635	0.6755	0.7045	0.7285	0.74	0.7635	0.7635	0.7785	0.769	0.7765	0.7735	0.772	0.7675
2016/01871	CC9	II	0.0143333	0.0143333	0.0156667	0.0163333	0.0156667	0.0163333	0.0173333	0.018	0.0196667	0.0206667	0.0233333	0.0256667	0.0306667	0.037	0.0463333	0.058	0.078	0.104	0.135667	0.176333	0.228333	0.300333	0.372667	0.445667	0.523333	0.593667	0.662333	0.715	0.753333	0.784	0.811667	0.835	0.833	0.828667	0.833667	0.84	0.84	0.844333	0.836667	0.862	0.848	0.868667	0.845	0.868333	0.866667	0.86	0.851333
2015/00103	CC9	II	0.0173333	0.0173333	0.018	0.018	0.018	0.018	0.0183333	0.018	0.0186667	0.0183333	0.019	0.0193333	0.0203333	0.0203333	0.0213333	0.0216667	0.023	0.025	0.0256667	0.0276667	0.031	0.034	0.0356667	0.038	0.0426667	0.048	0.052	0.061	0.0713333	0.085	0.102	0.126667	0.164	0.197333	0.237	0.286333	0.341333	0.403333	0.455667	0.516667	0.557667	0.604667	0.633	0.659667	0.685	0.680333	0.694333
2016/00544	CC121	II	0.019	0.0183333	0.0176667	0.0173333	0.017	0.016	0.016	0.0153333	0.0146667	0.014	0.0146667	0.0143333	0.0153333	0.0143333	0.0143333	0.0153333	0.0176667	0.02	0.023	0.027	0.0346667	0.046	0.0583333	0.0753333	0.101333	0.135667	0.182	0.243333	0.319	0.405667	0.491333	0.597333	0.666333	0.717667	0.771667	0.802667	0.823	0.834333	0.853333	0.894667	0.885667	0.926	0.915667	0.932333	0.933333	0.924333	0.910667
2015/00273	CC121	II	0.0166667	0.0153333	0.0153333	0.0146667	0.015	0.0146667	0.0143333	0.015	0.0146667	0.0146667	0.0153333	0.016	0.018	0.0193333	0.0226667	0.0266667	0.0333333	0.0423333	0.0556667	0.0753333	0.101	0.138	0.184	0.245667	0.317333	0.389	0.473	0.553333	0.608	0.652667	0.678333	0.699667	0.719	0.73	0.734	0.741667	0.741333	0.746	0.747	0.75	0.744	0.747	0.742333	0.747667	0.746	0.745333	0.748
2016/01683	CC121	II	0.018	0.017	0.016	0.0156667	0.0153333	0.015	0.015	0.015	0.0156667	0.0153333	0.017	0.018	0.021	0.0236667	0.0293333	0.037	0.0493333	0.063	0.083	0.111667	0.152	0.210333	0.277333	0.354667	0.439	0.522	0.609	0.671	0.717	0.759333	0.788667	0.823333	0.835667	0.840667	0.844	0.856333	0.859667	0.866667	0.868	0.876667	0.865333	0.875333	0.866	0.871	0.873667	0.869333	0.86
2014/00926	CC121	II	0.0133333	0.013	0.0123333	0.012	0.012	0.012	0.011	0.0113333	0.0106667	0.0106667	0.011	0.011	0.012	0.0126667	0.0133333	0.015	0.019	0.0233333	0.0286667	0.0376667	0.0486667	0.064	0.0856667	0.113667	0.154	0.206333	0.276667	0.355333	0.434333	0.514667	0.580667	0.652667	0.698333	0.729	0.760333	0.783	0.792667	0.805667	0.811667	0.823	0.816667	0.829	0.825667	0.836333	0.836333	0.839	0.832
2015/00956	CC121	II	0.021	0.0213333	0.0236667	0.024	0.0236667	0.025	0.025	0.026	0.0253333	0.026	0.026	0.027	0.0286667	0.0316667	0.0346667	0.0403333	0.0476667	0.0566667	0.069	0.088	0.112	0.149	0.195	0.253333	0.329	0.402667	0.490333	0.581667	0.646667	0.705333	0.744333	0.782	0.815667	0.828	0.846333	0.859667	0.858333	0.871	0.872667	0.873333	0.870667	0.872	0.871	0.874	0.871	0.872333	0.866333
2016/01725	CC121	II	0.0213333	0.021	0.022	0.022	0.022	0.022	0.0216667	0.0213333	0.0213333	0.0213333	0.021	0.0206667	0.0206667	0.021	0.021	0.021	0.0216667	0.0216667	0.023	0.025	0.0273333	0.03	0.0336667	0.0393333	0.049	0.061	0.0766667	0.0993333	0.13	0.175333	0.231	0.305667	0.402333	0.488333	0.580667	0.661333	0.724667	0.782333	0.827333	0.876	0.899333	0.923667	0.942	0.953	0.96	0.967333	0.969
2016/00360	CC121	II	0.0186667	0.019	0.02	0.0193333	0.0193333	0.0193333	0.0193333	0.0193333	0.02	0.0213333	0.0226667	0.025	0.0283333	0.0336667	0.0413333	0.0526667	0.0686667	0.0873333	0.114333	0.153	0.201667	0.272667	0.345	0.427	0.51	0.592667	0.671	0.726	0.767333	0.806667	0.831	0.860667	0.875667	0.875333	0.884333	0.893667	0.892	0.901333	0.902	0.908333	0.907333	0.91	0.907667	0.913667	0.912	0.909667	0.906667
[truncated: 83 more columns]

## Sheet: Figure S4 - BC 3 mg.L-1
Strain	CC	Lineage	0	0.335	0.668333	1.00167	1.335	1.66833	2.00167	2.335	2.66833	3.00167	3.335	3.66833	4.00167	4.335	4.66833	5.00167	5.335	5.66833	6.00167	6.335	6.66833	7.00167	7.335	7.66833	8.00167	8.335	8.66833	9.00167	9.335	9.66833	10.0017	10.335	10.6683	11.0017	11.335	11.6683	12.0017	12.335	12.6683	13.0017	13.335	13.6683	14.0017	14.335	14.6683	15.0017	15.335
2007/00596	CC1	I	0.0143333	0.0153333	0.0156667	0.015	0.0151667	0.0141667	0.0136667	0.014	0.013	0.0131667	0.013	0.0126667	0.0123333	0.0126667	0.0126667	0.0128333	0.0133333	0.0131667	0.0133333	0.0136667	0.0133333	0.0133333	0.0143333	0.0146667	0.0138333	0.014	0.0143333	0.0138333	0.0143333	0.0148333	0.0153333	0.0145	0.0153333	0.0153333	0.0158333	0.0163333	0.0163333	0.0173333	0.0168333	0.0178333	0.0173333	0.0183333	0.0193333	0.0203333	0.0223333	0.0243333	0.0258333
2016/01304	CC1	I	0.0156667	0.016	0.0163333	0.0166667	0.0166667	0.0153333	0.0153333	0.0153333	0.0146667	0.0146667	0.0143333	0.0146667	0.0143333	0.0143333	0.0146667	0.0153333	0.016	0.0156667	0.0156667	0.017	0.0166667	0.0166667	0.0186667	0.019	0.0193333	0.0203333	0.0213333	0.0226667	0.0243333	0.0273333	0.0303333	0.031	0.0356667	0.0403333	0.047	0.0563333	0.068	0.0833333	0.104667	0.132333	0.164667	0.206	0.260667	0.312333	0.374667	0.433333	0.488333
2013/00411	CC1	I	0.0136667	0.014	0.0143333	0.014	0.0136667	0.0123333	0.0123333	0.013	0.0133333	0.0133333	0.0136667	0.0156667	0.0156667	0.016	0.0176667	0.0196667	0.0216667	0.024	0.0263333	0.031	0.0353333	0.0423333	0.051	0.064	0.0813333	0.104333	0.136	0.172667	0.216	0.267	0.329667	0.416667	0.481	0.522667	0.566667	0.597333	0.612	0.63	0.643333	0.655667	0.662	0.668667	0.67	0.668	0.679	0.679667	0.677667
2015/00877	CC1	I	0.0228333	0.0153333	0.0151667	0.0145	0.0151667	0.0131667	0.0121667	0.0115	0.01	0.00816667	0.0065	0.00566667	0.00483333	0.00566667	0.00516667	0.00483333	0.00483333	0.00516667	0.00433333	0.00466667	0.00433333	0.00483333	0.00433333	0.00466667	0.00433333	0.0045	0.00433333	0.00433333	0.00433333	0.00483333	0.00433333	0.004	0.00433333	0.00433333	0.00433333	0.00433333	0.00433333	0.00433333	0.00433333	0.00433333	0.00433333	0.00533333	0.00583333	0.00633333	0.00733333	0.00783333	0.00933333
2015/00085	CC1	I	0.034	0.0163333	0.0163333	0.0156667	0.0156667	0.0146667	0.014	0.014	0.0136667	0.0133333	0.013	0.013	0.0133333	0.0136667	0.0136667	0.0133333	0.014	0.0146667	0.015	0.016	0.017	0.0186667	0.02	0.0223333	0.0243333	0.0273333	0.032	0.0386667	0.0476667	0.0603333	0.0786667	0.101	0.131667	0.165667	0.212333	0.265	0.319667	0.379	0.443	0.509667	0.553	0.588	0.620667	0.636333	0.653333	0.663	0.671333
2016/00924	CC1	I	0.0198333	0.0153333	0.0151667	0.0145	0.0151667	0.0131667	0.0126667	0.013	0.013	0.0126667	0.0125	0.0121667	0.0123333	0.0126667	0.0126667	0.0128333	0.0133333	0.0141667	0.0138333	0.0146667	0.0153333	0.0163333	0.0173333	0.0181667	0.0188333	0.0205	0.0223333	0.0248333	0.0283333	0.0333333	0.0393333	0.046	0.0563333	0.0693333	0.0883333	0.112833	0.141333	0.178333	0.223333	0.278333	0.336333	0.397333	0.468333	0.513333	0.551333	0.579333	0.598333
2016/01680	CC2	I	0.0183333	0.0106667	0.0113333	0.0106667	0.0113333	0.00933333	0.01	0.01	0.00933333	0.00966667	0.009	0.009	0.009	0.009	0.00933333	0.00933333	0.00933333	0.00933333	0.009	0.00966667	0.00933333	0.01	0.00966667	0.01	0.0106667	0.0103333	0.0106667	0.0116667	0.012	0.012	0.0123333	0.0126667	0.013	0.0136667	0.0143333	0.0153333	0.0173333	0.018	0.0193333	0.021	0.0233333	0.0273333	0.0306667	0.0353333	0.0423333	0.0516667	0.0636667
2015/01939	CC2	I	0.0388333	0.0223333	0.0246667	0.0245	0.0251667	0.0236667	0.0226667	0.0255	0.023	0.0236667	0.0225	0.0236667	0.0203333	0.0201667	0.0191667	0.0183333	0.0193333	0.0196667	0.0188333	0.0201667	0.0203333	0.0218333	0.0223333	0.0241667	0.0253333	0.028	0.0303333	0.0328333	0.0363333	0.0398333	0.0458333	0.051	0.0578333	0.0658333	0.0763333	0.0903333	0.110833	0.138833	0.173833	0.216833	0.264833	0.317833	0.382833	0.435833	0.483333	0.521833	0.545333
2012/01212	CC2	I	0.0303333	0.016	0.0163333	0.0153333	0.015	0.013	0.0126667	0.0123333	0.0126667	0.0126667	0.0133333	0.0143333	0.016	0.0186667	0.0226667	0.0283333	0.0373333	0.0493333	0.0673333	0.0933333	0.128	0.173333	0.229667	0.295667	0.362	0.437667	0.502333	0.563667	0.603333	0.635	0.658333	0.672667	0.684	0.691333	0.691667	0.693667	0.694	0.699333	0.698	0.695667	0.693	0.697	0.692667	0.693333	0.692	0.692667	0.690333
2015/01361	CC2	I	0.02	0.0173333	0.0166667	0.0163333	0.0163333	0.0153333	0.0153333	0.0156667	0.016	0.0166667	0.018	0.02	0.023	0.0273333	0.034	0.043	0.057	0.0786667	0.107667	0.149	0.202	0.266	0.330667	0.4	0.463333	0.521333	0.554	0.587	0.599667	0.611	0.627	0.635667	0.641	0.651667	0.647	0.650333	0.651333	0.654333	0.66	0.662667	0.663	0.664	0.665333	0.664667	0.664333	0.666	0.664667
2015/00592	CC2	I	0.032	0.016	0.016	0.016	0.0166667	0.0156667	0.0166667	0.0176667	0.0186667	0.0203333	0.0233333	0.0273333	0.033	0.041	0.0523333	0.0683333	0.092	0.124	0.168	0.223333	0.287667	0.356333	0.421667	0.492333	0.547	0.589	0.613	0.636667	0.646333	0.656667	0.668667	0.674	0.677333	0.685667	0.686	0.690667	0.691667	0.697667	0.702	0.705667	0.706	0.707	0.709333	0.706333	0.708	0.709	0.707333
2016/01015	CC2	I	0.0273333	0.014	0.013	0.012	0.0123333	0.0103333	0.0103333	0.01	0.00966667	0.00966667	0.01	0.0103333	0.01	0.0113333	0.0123333	0.0136667	0.016	0.019	0.022	0.0273333	0.0346667	0.046	0.062	0.0843333	0.114	0.154667	0.198333	0.251333	0.297	0.341333	0.393	0.443333	0.476667	0.497333	0.515333	0.525667	0.531	0.535333	0.539333	0.543667	0.542667	0.541667	0.544333	0.542333	0.542667	0.543667	0.542
2015/00722	CC2	I	0.0163333	0.0158333	0.0156667	0.015	0.0146667	0.0136667	0.0131667	0.0135	0.0125	0.0121667	0.012	0.0111667	0.0108333	0.0106667	0.0101667	0.00933333	0.00933333	0.00866667	0.00833333	0.00816667	0.00733333	0.00783333	0.00733333	0.00716667	0.00683333	0.0065	0.00583333	0.00683333	0.00583333	0.00583333	0.00633333	0.0055	0.00583333	0.00583333	0.00583333	0.00533333	0.00533333	0.00583333	0.00583333	0.00583333	0.00533333	0.00583333	0.00633333	0.00583333	0.00583333	0.00583333	0.00583333
2013/00345	CC4	I	0.0223333	0.0146667	0.0156667	0.0146667	0.015	0.014	0.014	0.014	0.0143333	0.014	0.0143333	0.014	0.0146667	0.0156667	0.016	0.0163333	0.0173333	0.018	0.0186667	0.02	0.0206667	0.0226667	0.0243333	0.0266667	0.029	0.0316667	0.0356667	0.041	0.0476667	0.057	0.0703333	0.087	0.107	0.133667	0.168333	0.208	0.257	0.311667	0.374	0.448	0.503333	0.548667	0.583667	0.612333	0.638667	0.651667	0.663333
2016/01577	CC4	I	0.0243333	0.013	0.0126667	0.011	0.01	0.008	0.007	0.00566667	0.00566667	0.005	0.00533333	0.005	0.005	0.005	0.00533333	0.005	0.00533333	0.00533333	0.00466667	0.005	0.005	0.00566667	0.00533333	0.00533333	0.005	0.00533333	0.005	0.00566667	0.00566667	0.00566667	0.00566667	0.00533333	0.00566667	0.00566667	0.006	0.006	0.006	0.00633333	0.006	0.006	0.006	0.00666667	0.007	0.007	0.00766667	0.00866667	0.009
2012/00578	CC4	I	0.0206667	0.0176667	0.018	0.0176667	0.0173333	0.0163333	0.0153333	0.0156667	0.0153333	0.0146667	0.0143333	0.014	0.0136667	0.0136667	0.0136667	0.0133333	0.0136667	0.0136667	0.0133333	0.0136667	0.0136667	0.014	0.014	0.0146667	0.0143333	0.0153333	0.015	0.0163333	0.0166667	0.0173333	0.0176667	0.0173333	0.0186667	0.0193333	0.0216667	0.023	0.025	0.028	0.0306667	0.0333333	0.0383333	0.0453333	0.0536667	0.0643333	0.0793333	0.0983333	0.122333
2016/01178	CC4	I	0.021	0.012	0.012	0.0113333	0.0113333	0.01	0.01	0.0103333	0.01	0.00966667	0.01	0.01	0.0103333	0.0106667	0.011	0.0113333	0.0123333	0.013	0.0133333	0.0143333	0.016	0.0173333	0.019	0.0213333	0.024	0.0273333	0.032	0.0386667	0.0476667	0.0596667	0.077	0.0983333	0.125667	0.157	0.200667	0.250667	0.303333	0.362	0.419	0.48	0.518333	0.555333	0.583333	0.594	0.618333	0.635	0.635667
2009/00558	CC4	I	0.0363333	0.018	0.0173333	0.0166667	0.0166667	0.0156667	0.0156667	0.016	0.016	0.0156667	0.0163333	0.016	0.0173333	0.0176667	0.018	0.0183333	0.0196667	0.022	0.023	0.026	0.03	0.0346667	0.0413333	0.05	0.063	0.081	0.103	0.134333	0.172	0.216	0.273333	0.347667	0.417	0.472333	0.532	0.571	0.587	0.616	0.624667	0.642	0.642333	0.652	0.663333	0.656333	0.672667	0.682	0.674333
2015/00955	CC4	I	0.0226667	0.0193333	0.019	0.0176667	0.0173333	0.016	0.0153333	0.015	0.0146667	0.014	0.0136667	0.0133333	0.0133333	0.0133333	0.013	0.013	0.014	0.0153333	0.0156667	0.018	0.0206667	0.024	0.028	0.0336667	0.04	0.0503333	0.062	0.0783333	0.0996667	0.126	0.16	0.198667	0.246333	0.296	0.356667	0.414333	0.464	0.517	0.559667	0.593667	0.605333	0.621333	0.636333	0.640667	0.651667	0.660333	0.655333
2015/00138	CC4	I	0.024	0.02	0.0206667	0.0196667	0.0196667	0.0193333	0.019	0.0186667	0.0176667	0.0173333	0.0166667	0.0156667	0.016	0.0163333	0.0156667	0.0146667	0.015	0.0146667	0.015	0.0153333	0.0153333	0.0156667	0.016	0.0156667	0.0153333	0.0156667	0.017	0.0166667	0.017	0.0176667	0.018	0.018	0.018	0.0216667	0.0206667	0.022	0.0253333	0.027	0.032	0.0356667	0.0406667	0.049	0.058	0.071	0.086	0.111333	0.139667
2009/01092	CC6	I	0.033	0.022	0.022	0.021	0.0206667	0.0206667	0.02	0.0193333	0.019	0.0183333	0.0186667	0.018	0.0186667	0.019	0.019	0.0186667	0.019	0.019	0.021	0.0216667	0.0216667	0.0226667	0.0233333	0.0236667	0.024	0.0256667	0.0286667	0.029	0.0316667	0.035	0.037	0.0416667	0.047	0.0586667	0.0666667	0.081	0.100667	0.123667	0.156667	0.193667	0.237333	0.29	0.351333	0.406333	0.467	0.516	0.549667
2016/00525	CC6	I	0.0263333	0.019	0.0196667	0.019	0.0196667	0.0193333	0.0196667	0.021	0.022	0.0243333	0.0266667	0.0303333	0.036	0.0436667	0.0543333	0.069	0.0913333	0.123	0.168333	0.228333	0.298333	0.379	0.455	0.532333	0.586333	0.631333	0.658667	0.676333	0.696333	0.704667	0.715333	0.720333	0.732	0.731667	0.741667	0.745333	0.74	0.748333	0.749333	0.759	0.744667	0.752667	0.756667	0.756667	0.767667	0.773	0.770667
2015/00001	CC6	I	0.0243333	0.015	0.0143333	0.0136667	0.0133333	0.0123333	0.0113333	0.0116667	0.0113333	0.0106667	0.0103333	0.01	0.01	0.0103333	0.0103333	0.01	0.011	0.0123333	0.0136667	0.017	0.021	0.0276667	0.037	0.0506667	0.069	0.0973333	0.133333	0.181	0.239333	0.302333	0.369	0.435667	0.488667	0.521	0.547	0.557333	0.551	0.563667	0.561333	0.559667	0.559	0.558667	0.557333	0.554	0.561667	0.559333	0.553667
2015/00880	CC6	I	0.0226667	0.016	0.0153333	0.0146667	0.0143333	0.0133333	0.0126667	0.0126667	0.0123333	0.012	0.0116667	0.0113333	0.012	0.012	0.0133333	0.0143333	0.0163333	0.0203333	0.0243333	0.032	0.043	0.058	0.0806667	0.112	0.153667	0.207667	0.267	0.332	0.393	0.448333	0.504	0.545333	0.569333	0.579333	0.592667	0.599	0.596333	0.603333	0.608333	0.610333	0.61	0.61	0.612333	0.615	0.618	0.617667	0.615
2016/00135	CC6	I	0.0213333	0.017	0.02	0.0196667	0.02	0.0203333	0.021	0.0216667	0.021	0.0213333	0.021	0.02	0.021	0.0213333	0.0223333	0.021	0.0223333	0.0216667	0.0236667	0.0236667	0.0243333	0.0236667	0.024	0.025	0.0246667	0.0253333	0.0256667	0.0253333	0.0246667	0.0243333	0.0256667	0.025	0.024	0.0256667	0.0243333	0.0246667	0.0263333	0.0256667	0.0273333	0.029	0.0303333	0.0316667	0.0363333	0.04	0.0443333	0.053	0.0643333
2016/01061	CC9	II	0.0236667	0.02	0.0213333	0.0206667	0.0213333	0.0206667	0.0206667	0.021	0.021	0.0206667	0.021	0.0213333	0.0213333	0.0226667	0.0236667	0.025	0.0276667	0.031	0.0363333	0.0443333	0.0553333	0.072	0.0946667	0.126333	0.167	0.218333	0.276333	0.343333	0.413333	0.473667	0.530333	0.571333	0.592333	0.611	0.622333	0.630333	0.633333	0.638333	0.642667	0.640333	0.639333	0.643	0.641333	0.641	0.645	0.645	0.645
2016/00065	CC9	II	0.018	0.0176667	0.0186667	0.0193333	0.0193333	0.019	0.0193333	0.021	0.022	0.0236667	0.0263333	0.028	0.032	0.037	0.0433333	0.0516667	0.0646667	0.0816667	0.104667	0.136667	0.177333	0.228	0.286333	0.344667	0.400667	0.456667	0.497667	0.54	0.568	0.586667	0.605667	0.624667	0.632667	0.640333	0.647333	0.653333	0.657667	0.663	0.673333	0.670667	0.670333	0.677667	0.681667	0.684	0.692	0.695	0.697333
2009/00521	CC9	II	0.0153333	0.015	0.0143333	0.013	0.013	0.0116667	0.0113333	0.0106667	0.00966667	0.00933333	0.00866667	0.00766667	0.008	0.00733333	0.00733333	0.006	0.006	0.00633333	0.006	0.00633333	0.00633333	0.00666667	0.007	0.008	0.00866667	0.01	0.0116667	0.0143333	0.018	0.0226667	0.0276667	0.034	0.045	0.0606667	0.082	0.109667	0.147333	0.197667	0.264	0.341667	0.415333	0.489667	0.554333	0.604333	0.644667	0.668667	0.689333
2016/01252	CC9	II	0.0203333	0.0196667	0.0196667	0.019	0.0186667	0.0186667	0.0183333	0.019	0.019	0.019	0.02	0.0196667	0.0213333	0.022	0.023	0.0236667	0.0246667	0.0273333	0.029	0.0316667	0.0346667	0.0383333	0.0433333	0.049	0.0566667	0.0666667	0.0786667	0.095	0.114667	0.139	0.166667	0.199333	0.231333	0.27	0.311333	0.351333	0.386	0.419667	0.442667	0.467333	0.476667	0.489333	0.499667	0.502333	0.512667	0.512667	0.516
2014/01109	CC9	II	0.0163333	0.0166667	0.0183333	0.018	0.018	0.0173333	0.017	0.0173333	0.018	0.018	0.0183333	0.0196667	0.02	0.022	0.025	0.0283333	0.0333333	0.041	0.051	0.0663333	0.0866667	0.116667	0.154	0.204	0.262333	0.329	0.391667	0.452333	0.504	0.544	0.576333	0.602333	0.617667	0.626667	0.634	0.64	0.641333	0.642333	0.641	0.643667	0.642	0.639	0.64	0.637333	0.641333	0.642	0.641333
2016/01871	CC9	II	0.0186667	0.019	0.0216667	0.0226667	0.0233333	0.023	0.024	0.026	0.0296667	0.0323333	0.038	0.0463333	0.0563333	0.07	0.0913333	0.116667	0.151667	0.197333	0.251333	0.312667	0.37	0.428	0.478333	0.535	0.579667	0.620667	0.644333	0.663	0.672667	0.683667	0.69	0.694667	0.699	0.7	0.702333	0.705667	0.704333	0.703	0.699	0.701333	0.702	0.699333	0.699333	0.696	0.702667	0.698333	0.704333
2015/00103	CC9	II	0.0163333	0.0163333	0.0183333	0.019	0.019	0.018	0.0176667	0.018	0.02	0.0196667	0.0206667	0.023	0.0226667	0.0243333	0.0266667	0.028	0.0296667	0.0343333	0.036	0.0413333	0.0453333	0.051	0.058	0.0686667	0.0816667	0.099	0.122667	0.15	0.183667	0.225	0.273667	0.331667	0.390667	0.438333	0.489333	0.529	0.554333	0.574333	0.586333	0.61	0.617333	0.618	0.628667	0.628	0.64	0.64	0.642333
2016/00544	CC121	II	0.0203333	0.02	0.0206667	0.0206667	0.0213333	0.019	0.0186667	0.0183333	0.0183333	0.018	0.0176667	0.0186667	0.0173333	0.0166667	0.017	0.0176667	0.018	0.0186667	0.0173333	0.019	0.019	0.021	0.0233333	0.0266667	0.0313333	0.0383333	0.0503333	0.0646667	0.0853333	0.115333	0.156	0.211333	0.281667	0.360667	0.449	0.535667	0.610333	0.671	0.706667	0.740333	0.770667	0.789667	0.793	0.805333	0.821333	0.827333	0.829333
2015/00273	CC121	II	0.0196667	0.019	0.0186667	0.019	0.019	0.0186667	0.0183333	0.019	0.019	0.019	0.0203333	0.0216667	0.0236667	0.0266667	0.031	0.0366667	0.0453333	0.058	0.0753333	0.100667	0.133	0.177667	0.228	0.301333	0.368	0.445	0.496667	0.544	0.573667	0.592667	0.61	0.623	0.630333	0.636667	0.642	0.644	0.645333	0.652667	0.659667	0.659667	0.661	0.661333	0.661	0.661	0.660667	0.660667	0.658667
2016/01683	CC121	II	0.0163333	0.0153333	0.0156667	0.0156667	0.016	0.0153333	0.0153333	0.0156667	0.0163333	0.017	0.0183333	0.0206667	0.0233333	0.0283333	0.0343333	0.0433333	0.0563333	0.076	0.102	0.136667	0.183	0.242667	0.306333	0.388333	0.458667	0.535	0.583667	0.626	0.654	0.671667	0.688667	0.702333	0.707667	0.711667	0.716333	0.717667	0.718	0.718	0.723	0.720333	0.718667	0.720667	0.720667	0.721667	0.722	0.722667	0.723333
2014/00926	CC121	II	0.0176667	0.0176667	0.018	0.0173333	0.0176667	0.0163333	0.0163333	0.0163333	0.017	0.017	0.017	0.0183333	0.0206667	0.0243333	0.027	0.0336667	0.0416667	0.0533333	0.0693333	0.0936667	0.125667	0.167	0.218	0.284333	0.353667	0.433	0.500667	0.565667	0.616	0.648667	0.68	0.709	0.723	0.729333	0.740333	0.747	0.747	0.747667	0.744333	0.748	0.747333	0.745	0.745	0.741333	0.745333	0.746667	0.747
2015/00956	CC121	II	0.0183333	0.0186667	0.021	0.021	0.0216667	0.02	0.0193333	0.0196667	0.0213333	0.019	0.0193333	0.0193333	0.0193333	0.0196667	0.021	0.0213333	0.0216667	0.0223333	0.0226667	0.025	0.027	0.0303333	0.0343333	0.0406667	0.0476667	0.0586667	0.0746667	0.096	0.124	0.160667	0.206667	0.267667	0.339	0.404333	0.474333	0.534667	0.586667	0.629667	0.664333	0.694667	0.706667	0.716667	0.729333	0.735	0.738333	0.741333	0.741667
2016/01725	CC121	II	0.0206667	0.0206667	0.0216667	0.022	0.0223333	0.0213333	0.021	0.021	0.0216667	0.021	0.0213333	0.021	0.021	0.0216667	0.0226667	0.024	0.025	0.0283333	0.0303333	0.0363333	0.043	0.0536667	0.068	0.0856667	0.110667	0.144333	0.187667	0.242333	0.304667	0.373333	0.450667	0.541333	0.610333	0.667	0.708	0.735667	0.758667	0.776333	0.789	0.804	0.808333	0.812333	0.817667	0.82	0.821333	0.823	0.822667
2016/00360	CC121	II	0.0163333	0.016	0.0173333	0.0173333	0.0176667	0.017	0.0166667	0.017	0.0183333	0.0176667	0.019	0.0203333	0.0216667	0.025	0.029	0.035	0.0426667	0.0556667	0.0706667	0.0956667	0.128667	0.172333	0.226	0.292333	0.36	0.443	0.511	0.573	0.63	0.666667	0.695	0.719	0.734333	0.741667	0.749333	0.752667	0.756667	0.757333	0.756667	0.76	0.758	0.758667	0.759333	0.759	0.763667	0.762	0.766
[truncated: 83 more columns]

## Sheet: Figure S4 - BC 4.5 mg.L-1
Strain	CC	Lineage	0	0.335	0.668333	1.00167	1.335	1.66833	2.00167	2.335	2.66833	3.00167	3.335	3.66833	4.00167	4.335	4.66833	5.00167	5.335	5.66833	6.00167	6.335	6.66833	7.00167	7.335	7.66833	8.00167	8.335	8.66833	9.00167	9.335	9.66833	10.0017	10.335	10.6683	11.0017	11.335	11.6683	12.0017	12.335	12.6683	13.0017	13.335	13.6683	14.0017	14.335	14.6683	15.0017	15.335
2013/00411	CC1	I	0.0173333	0.016	0.015	0.0136667	0.0133333	0.0133333	0.013	0.012	0.0123333	0.0123333	0.0123333	0.0123333	0.012	0.0116667	0.0116667	0.0116667	0.0116667	0.0113333	0.0106667	0.0106667	0.0103333	0.00966667	0.00966667	0.009	0.00966667	0.00866667	0.00866667	0.009	0.00933333	0.00833333	0.00833333	0.00833333	0.00866667	0.00933333	0.0103333	0.0103333	0.012	0.014	0.0166667	0.02	0.0256667	0.0313333	0.0406667	0.0536667	0.0703333	0.0936667	0.128667
2015/00918	CC1	I	0.0173333	0.016	0.0166667	0.016	0.015	0.0146667	0.0143333	0.0133333	0.0126667	0.0123333	0.012	0.0113333	0.011	0.0103333	0.00966667	0.00966667	0.009	0.009	0.00833333	0.00866667	0.008	0.00766667	0.00733333	0.00733333	0.007	0.00666667	0.00666667	0.00633333	0.00733333	0.00633333	0.006	0.006	0.006	0.00566667	0.006	0.00566667	0.00566667	0.00566667	0.006	0.00566667	0.00533333	0.005	0.005	0.005	0.005	0.005	0.00533333
2015/00877	CC1	I	0.018	0.016	0.015	0.0133333	0.012	0.011	0.009	0.00766667	0.007	0.00633333	0.00633333	0.006	0.00566667	0.00533333	0.00466667	0.00433333	0.00433333	0.005	0.00433333	0.00433333	0.005	0.00433333	0.00433333	0.00433333	0.00433333	0.00433333	0.00333333	0.00333333	0.00366667	0.00333333	0.004	0.00333333	0.00366667	0.00333333	0.004	0.00366667	0.004	0.004	0.00433333	0.00466667	0.005	0.00566667	0.00633333	0.007	0.009	0.011	0.0136667
2012/01212	CC2	I	0.015	0.0136667	0.014	0.013	0.0126667	0.0116667	0.011	0.0103333	0.0106667	0.011	0.011	0.0116667	0.0126667	0.0143333	0.0173333	0.0216667	0.0283333	0.038	0.051	0.0703333	0.095	0.128667	0.172667	0.223667	0.284333	0.355333	0.420333	0.484	0.543	0.586667	0.622667	0.646667	0.661	0.67	0.68	0.687333	0.688333	0.691333	0.691333	0.691333	0.692	0.685333	0.687	0.686	0.684	0.682333	0.681333
2015/01361	CC2	I	0.0173333	0.016	0.0156667	0.015	0.015	0.0146667	0.0143333	0.0136667	0.0136667	0.014	0.0146667	0.0156667	0.0163333	0.0186667	0.022	0.027	0.0336667	0.0453333	0.061	0.0826667	0.113	0.153667	0.205667	0.263	0.326333	0.392333	0.45	0.495667	0.529333	0.557333	0.577333	0.590667	0.601	0.611333	0.616	0.624333	0.624333	0.626333	0.628667	0.632	0.627	0.633667	0.636	0.637333	0.637667	0.638333	0.640333
2015/00592	CC2	I	0.017	0.015	0.015	0.014	0.0146667	0.0146667	0.0136667	0.0136667	0.0136667	0.014	0.015	0.0156667	0.0163333	0.018	0.021	0.025	0.031	0.0403333	0.053	0.071	0.096	0.130667	0.177667	0.234333	0.301333	0.374667	0.442667	0.502667	0.547667	0.587667	0.616333	0.635	0.653667	0.668333	0.675333	0.687667	0.687667	0.691333	0.696	0.701667	0.701667	0.702667	0.707333	0.709	0.709667	0.710333	0.711
2016/01015	CC2	I	0.0146667	0.0126667	0.0123333	0.011	0.011	0.0103333	0.00966667	0.009	0.00866667	0.00833333	0.00833333	0.008	0.00766667	0.00733333	0.00733333	0.00733333	0.00733333	0.008	0.00766667	0.00733333	0.008	0.00733333	0.00733333	0.00733333	0.008	0.00766667	0.00833333	0.00733333	0.00833333	0.008	0.00833333	0.00833333	0.00833333	0.00833333	0.00866667	0.00866667	0.009	0.009	0.00966667	0.0103333	0.0113333	0.013	0.0153333	0.019	0.023	0.0286667	0.037
2013/00345	CC4	I	0.0146667	0.014	0.014	0.0133333	0.0133333	0.0133333	0.0123333	0.0123333	0.0123333	0.0123333	0.0123333	0.012	0.0116667	0.0113333	0.011	0.011	0.0106667	0.0113333	0.011	0.011	0.0113333	0.0106667	0.0106667	0.0106667	0.0106667	0.0103333	0.0103333	0.0103333	0.011	0.0103333	0.0103333	0.0106667	0.0103333	0.0106667	0.0106667	0.0106667	0.011	0.011	0.011	0.011	0.0106667	0.011	0.011	0.0113333	0.0116667	0.0116667	0.012
2016/01577	CC4	I	0.0136667	0.013	0.0126667	0.0113333	0.0106667	0.00933333	0.008	0.00666667	0.00566667	0.00533333	0.00466667	0.004	0.00366667	0.00333333	0.00333333	0.00333333	0.00333333	0.004	0.00333333	0.00333333	0.004	0.00333333	0.00333333	0.00333333	0.00333333	0.00333333	0.003	0.00266667	0.00333333	0.00333333	0.00333333	0.00333333	0.003	0.00333333	0.00366667	0.003	0.00333333	0.00333333	0.00366667	0.00333333	0.003	0.00333333	0.00333333	0.003	0.00333333	0.00333333	0.00366667
2012/00578	CC4	I	0.014	0.0133333	0.0136667	0.013	0.013	0.013	0.0123333	0.012	0.012	0.0116667	0.0113333	0.011	0.0103333	0.00966667	0.00933333	0.00933333	0.00866667	0.009	0.00866667	0.008	0.00833333	0.00766667	0.00766667	0.007	0.007	0.00666667	0.00666667	0.006	0.00633333	0.006	0.006	0.006	0.00566667	0.00566667	0.00533333	0.005	0.005	0.005	0.00533333	0.005	0.005	0.005	0.00466667	0.00433333	0.00433333	0.00466667	0.00433333
2016/01178	CC4	I	0.0156667	0.0156667	0.0146667	0.0143333	0.014	0.014	0.013	0.013	0.013	0.013	0.0123333	0.0123333	0.0123333	0.0116667	0.0113333	0.0116667	0.0113333	0.012	0.0116667	0.0113333	0.012	0.0113333	0.0116667	0.0116667	0.0116667	0.0116667	0.0116667	0.0113333	0.012	0.0116667	0.0116667	0.0116667	0.0116667	0.012	0.0123333	0.0126667	0.0126667	0.0126667	0.0133333	0.0136667	0.014	0.0156667	0.017	0.0196667	0.0226667	0.0276667	0.034
2009/00558	CC4	I	0.0143333	0.014	0.013	0.0126667	0.0126667	0.0126667	0.0116667	0.0116667	0.0106667	0.011	0.0106667	0.01	0.01	0.00933333	0.009	0.009	0.00833333	0.00933333	0.00833333	0.00833333	0.009	0.00833333	0.008	0.00766667	0.00766667	0.00766667	0.00766667	0.00666667	0.00766667	0.00733333	0.00733333	0.00733333	0.00666667	0.00666667	0.00666667	0.00633333	0.00666667	0.00666667	0.00666667	0.00633333	0.00633333	0.00666667	0.00633333	0.006	0.00666667	0.007	0.007
2015/00955	CC4	I	0.017	0.0166667	0.0166667	0.0156667	0.0146667	0.0146667	0.0136667	0.013	0.0126667	0.013	0.0123333	0.012	0.0113333	0.0103333	0.01	0.01	0.00933333	0.01	0.00966667	0.00966667	0.01	0.009	0.00966667	0.00933333	0.00966667	0.01	0.0103333	0.00966667	0.011	0.0103333	0.0103333	0.0103333	0.011	0.0113333	0.0116667	0.012	0.0126667	0.0126667	0.014	0.014	0.015	0.0163333	0.018	0.0193333	0.0216667	0.0243333	0.0273333
2016/00525	CC6	I	0.0163333	0.0153333	0.016	0.016	0.0156667	0.0166667	0.0166667	0.0176667	0.0193333	0.0216667	0.024	0.0276667	0.0323333	0.0396667	0.0496667	0.0656667	0.086	0.117333	0.160333	0.221667	0.288667	0.360333	0.434	0.500333	0.560333	0.598333	0.622	0.646	0.662	0.664	0.676	0.687667	0.691333	0.694	0.702	0.707667	0.708667	0.714667	0.715333	0.716333	0.722	0.724	0.725333	0.723333	0.725667	0.728	0.729
2016/01499	CC6	I	0.0168333	0.0158333	0.015	0.014	0.0136667	0.0126667	0.0121667	0.0121667	0.0116667	0.0111667	0.011	0.00966667	0.00933333	0.009	0.008	0.008	0.0075	0.00766667	0.007	0.0065	0.00666667	0.006	0.006	0.006	0.0055	0.0055	0.005	0.005	0.00483333	0.005	0.005	0.005	0.005	0.005	0.00483333	0.0045	0.0045	0.0045	0.00483333	0.0045	0.0045	0.0045	0.0045	0.0045	0.0055	0.0055	0.00583333
2015/00001	CC6	I	0.0183333	0.0173333	0.016	0.0153333	0.0146667	0.0143333	0.0136667	0.0136667	0.0126667	0.0126667	0.012	0.0116667	0.0113333	0.011	0.011	0.012	0.0123333	0.0146667	0.017	0.02	0.0266667	0.034	0.0463333	0.062	0.086	0.118	0.160667	0.214667	0.28	0.346	0.412667	0.479667	0.523667	0.548667	0.565333	0.571333	0.580667	0.580667	0.577	0.577667	0.585333	0.583667	0.580333	0.576	0.572	0.571333	0.565667
2015/00880	CC6	I	0.016	0.0146667	0.0146667	0.0136667	0.0133333	0.013	0.013	0.013	0.0123333	0.0123333	0.0116667	0.0113333	0.011	0.0106667	0.0106667	0.0106667	0.01	0.0116667	0.0116667	0.0126667	0.0153333	0.018	0.0233333	0.0293333	0.0396667	0.0533333	0.074	0.100333	0.136	0.179667	0.236667	0.300333	0.361667	0.424	0.482667	0.529333	0.558333	0.577333	0.584667	0.589	0.598	0.6	0.602333	0.601	0.596667	0.598	0.598
2016/00783	CC6	I	0.016	0.0146667	0.0146667	0.0136667	0.0133333	0.0123333	0.012	0.0116667	0.0113333	0.0103333	0.0106667	0.00966667	0.00933333	0.00866667	0.008	0.008	0.007	0.00766667	0.007	0.006	0.00666667	0.006	0.006	0.00533333	0.005	0.005	0.005	0.004	0.00433333	0.004	0.00433333	0.004	0.00433333	0.004	0.00433333	0.00433333	0.004	0.004	0.00466667	0.00366667	0.00333333	0.004	0.004	0.00366667	0.004	0.00433333	0.00433333
2016/01061	CC9	II	0.0193333	0.0186667	0.019	0.0186667	0.019	0.0186667	0.0183333	0.019	0.0186667	0.0193333	0.0196667	0.0203333	0.0216667	0.0233333	0.0266667	0.031	0.0376667	0.0483333	0.063	0.084	0.111	0.148	0.194667	0.249333	0.312667	0.384	0.452667	0.505	0.549333	0.581333	0.605667	0.625333	0.628	0.634667	0.638333	0.646	0.651667	0.655	0.651333	0.653	0.654333	0.656	0.658667	0.658667	0.656667	0.659	0.661333
2016/00065	CC9	II	0.0153333	0.0143333	0.015	0.0143333	0.0146667	0.0146667	0.0146667	0.0146667	0.0146667	0.0146667	0.015	0.0156667	0.0153333	0.016	0.017	0.019	0.0206667	0.025	0.03	0.0363333	0.047	0.0613333	0.081	0.106	0.14	0.183	0.237667	0.294333	0.352	0.406333	0.462333	0.509333	0.545	0.575333	0.599667	0.622333	0.638667	0.654333	0.655	0.668	0.667	0.673333	0.679667	0.682667	0.682333	0.686667	0.693
2009/00521	CC9	II	0.0153333	0.0143333	0.014	0.0133333	0.013	0.0126667	0.012	0.012	0.011	0.011	0.011	0.01	0.00966667	0.009	0.00833333	0.00833333	0.00733333	0.008	0.00733333	0.00666667	0.00666667	0.00566667	0.006	0.00566667	0.005	0.00466667	0.00466667	0.004	0.00433333	0.00366667	0.00366667	0.00333333	0.00333333	0.00333333	0.00333333	0.003	0.00333333	0.003	0.00333333	0.003	0.00233333	0.003	0.003	0.00233333	0.003	0.003	0.003
2016/01252	CC9	II	0.0143333	0.0143333	0.014	0.0136667	0.0136667	0.0136667	0.013	0.0133333	0.013	0.0136667	0.0133333	0.013	0.0133333	0.013	0.013	0.013	0.013	0.0136667	0.013	0.013	0.0136667	0.013	0.014	0.013	0.0136667	0.014	0.014	0.013	0.014	0.014	0.014	0.014	0.014	0.0143333	0.0143333	0.0146667	0.015	0.0146667	0.015	0.0146667	0.015	0.0153333	0.0153333	0.0156667	0.0163333	0.0173333	0.018
2014/01109	CC9	II	0.018	0.017	0.018	0.017	0.017	0.0173333	0.0166667	0.016	0.016	0.016	0.0153333	0.0153333	0.015	0.015	0.016	0.0166667	0.0186667	0.02	0.0226667	0.0286667	0.0343333	0.044	0.0576667	0.075	0.101	0.135333	0.177333	0.229667	0.288667	0.349667	0.414333	0.474667	0.526	0.569	0.596667	0.62	0.633667	0.644333	0.654333	0.656	0.662	0.659667	0.660333	0.66	0.659	0.660333	0.658333
2016/01871	CC9	II	0.0146667	0.0136667	0.015	0.015	0.0156667	0.0163333	0.0163333	0.0166667	0.017	0.017	0.0183333	0.019	0.0203333	0.0223333	0.0263333	0.0313333	0.0393333	0.0483333	0.0626667	0.085	0.11	0.146	0.192333	0.242333	0.301667	0.365333	0.422	0.474667	0.532667	0.572333	0.604667	0.63	0.642667	0.654667	0.663	0.665667	0.673667	0.674667	0.676	0.677333	0.68	0.678333	0.672333	0.676	0.677	0.681333	0.678667
2015/00103	CC9	II	0.0173333	0.0158333	0.0165	0.0155	0.0161667	0.0166667	0.0166667	0.0166667	0.0161667	0.0161667	0.0165	0.0166667	0.0158333	0.016	0.0165	0.017	0.018	0.0171667	0.017	0.0195	0.0181667	0.0185	0.02	0.019	0.02	0.0215	0.0205	0.0225	0.0243333	0.0225	0.022	0.0225	0.0225	0.0235	0.0238333	0.023	0.026	0.024	0.0258333	0.024	0.0265	0.026	0.0255	0.03	0.03	0.035	0.0363333
2016/00544	CC121	II	0.0166667	0.0146667	0.016	0.0146667	0.0146667	0.015	0.015	0.014	0.0133333	0.013	0.0133333	0.0136667	0.0136667	0.0143333	0.0156667	0.018	0.0213333	0.025	0.0306667	0.0393333	0.051	0.0673333	0.0903333	0.118667	0.160333	0.217667	0.283	0.359333	0.446333	0.524	0.587333	0.641	0.675667	0.705333	0.725	0.735	0.745333	0.749333	0.753	0.753667	0.765	0.762333	0.761	0.766667	0.762333	0.765333	0.767
2015/00273	CC121	II	0.014	0.013	0.013	0.013	0.013	0.0123333	0.0126667	0.0123333	0.0123333	0.013	0.0126667	0.013	0.0133333	0.0133333	0.0143333	0.016	0.0183333	0.022	0.0263333	0.0333333	0.0433333	0.0563333	0.076	0.0996667	0.131667	0.174667	0.224667	0.285667	0.358	0.423	0.489333	0.537667	0.564	0.587667	0.602	0.615333	0.624	0.631333	0.634333	0.635667	0.638333	0.64	0.640333	0.643333	0.644333	0.645667	0.648667
2016/01683	CC121	II	0.017	0.016	0.0156667	0.0146667	0.0143333	0.0143333	0.014	0.0133333	0.0126667	0.0123333	0.0126667	0.0123333	0.012	0.012	0.0126667	0.0133333	0.0153333	0.0183333	0.022	0.0273333	0.0353333	0.047	0.0636667	0.0856667	0.115333	0.155333	0.205	0.263667	0.334333	0.402667	0.472333	0.536333	0.583	0.622667	0.648667	0.673	0.686333	0.7	0.709333	0.711333	0.714333	0.716333	0.715667	0.717	0.716	0.714	0.716
2014/00926	CC121	II	0.017	0.016	0.016	0.015	0.0146667	0.0143333	0.014	0.0136667	0.0133333	0.013	0.0133333	0.0143333	0.0146667	0.0153333	0.017	0.0193333	0.0236667	0.0303333	0.039	0.05	0.0676667	0.091	0.122333	0.162	0.214	0.276	0.345667	0.414667	0.490333	0.553	0.608	0.648333	0.67	0.694333	0.709333	0.723	0.730333	0.739	0.743667	0.744333	0.748	0.747	0.743333	0.741	0.74	0.745	0.742333
2015/00956	CC121	II	0.0186667	0.0176667	0.0183333	0.0183333	0.0176667	0.018	0.0183333	0.018	0.0173333	0.0176667	0.0183333	0.018	0.0176667	0.018	0.0186667	0.02	0.0213333	0.0243333	0.0276667	0.0323333	0.0393333	0.0493333	0.0636667	0.083	0.109333	0.145667	0.19	0.243667	0.311333	0.378333	0.451	0.519667	0.575333	0.628	0.664333	0.693667	0.712667	0.729	0.738667	0.744333	0.749	0.752333	0.75	0.748333	0.747	0.750667	0.751
2016/01725	CC121	II	0.015	0.014	0.0146667	0.0136667	0.014	0.0133333	0.0136667	0.0136667	0.014	0.0143333	0.016	0.0166667	0.0186667	0.0213333	0.0253333	0.0316667	0.0393333	0.0513333	0.0673333	0.0866667	0.114667	0.152333	0.200667	0.255667	0.322333	0.396333	0.478	0.545333	0.614333	0.659	0.696333	0.722667	0.736	0.753667	0.764	0.770667	0.775	0.778333	0.781333	0.782333	0.783667	0.784667	0.779333	0.779	0.778667	0.778	0.78
2016/00360	CC121	II	0.016	0.0153333	0.016	0.015	0.015	0.015	0.015	0.0146667	0.0153333	0.0153333	0.0163333	0.017	0.0176667	0.0196667	0.0226667	0.0266667	0.0336667	0.0436667	0.0563333	0.0763333	0.101333	0.136333	0.181	0.235333	0.299667	0.372	0.446	0.514333	0.584	0.628667	0.666667	0.692667	0.706333	0.722	0.732	0.738	0.742	0.746667	0.748333	0.751333	0.752333	0.754	0.749667	0.748	0.749667	0.75	0.75
[truncated: 83 more columns]

## Sheet: Figure S4 - BC 10 mg.L-1
Strain	CC	Lineage	0	0.335	0.668333	1.00167	1.335	1.66833	2.00167	2.335	2.66833	3.00167	3.335	3.66833	4.00167	4.335	4.66833	5.00167	5.335	5.66833	6.00167	6.335	6.66833	7.00167	7.335	7.66833	8.00167	8.335	8.66833	9.00167	9.335	9.66833	10.0017	10.335	10.6683	11.0017	11.335	11.6683	12.0017	12.335	12.6683	13.0017	13.335	13.6683	14.0017	14.335	14.6683	15.0017	15.335
2007/00596	CC1	I	0.037	0.018	0.018	0.017	0.016	0.0153333	0.0143333	0.0133333	0.013	0.0113333	0.0106667	0.0106667	0.00966667	0.00933333	0.00966667	0.00833333	0.00866667	0.00833333	0.00833333	0.008	0.00766667	0.008	0.008	0.00766667	0.008	0.00833333	0.00733333	0.007	0.00666667	0.007	0.007	0.00666667	0.007	0.00666667	0.00666667	0.00633333	0.00666667	0.00633333	0.00633333	0.006	0.00666667	0.007	0.00633333	0.00666667	0.00633333	0.006	0.00566667
2016/01304	CC1	I	0.101667	0.0173333	0.018	0.017	0.0166667	0.0166667	0.0153333	0.015	0.0143333	0.013	0.0126667	0.012	0.0113333	0.011	0.011	0.00966667	0.01	0.01	0.00966667	0.00933333	0.00966667	0.00933333	0.00966667	0.00933333	0.00966667	0.01	0.00966667	0.00933333	0.009	0.00933333	0.00866667	0.009	0.00933333	0.00933333	0.00966667	0.009	0.00933333	0.009	0.00933333	0.009	0.01	0.01	0.00933333	0.00966667	0.00933333	0.00866667	0.009
2013/00411	CC1	I	0.0526667	0.0153333	0.0136667	0.0106667	0.00866667	0.008	0.00633333	0.006	0.00566667	0.00466667	0.005	0.005	0.00466667	0.00466667	0.00533333	0.00433333	0.005	0.005	0.005	0.00466667	0.00566667	0.00533333	0.00533333	0.006	0.006	0.00633333	0.00633333	0.00566667	0.00566667	0.00566667	0.00533333	0.00566667	0.00566667	0.006	0.006	0.00566667	0.006	0.00566667	0.006	0.00533333	0.006	0.00633333	0.006	0.006	0.006	0.00533333	0.00533333
2015/00918	CC1	I	0.119333	0.0176667	0.016	0.015	0.0136667	0.013	0.0113333	0.011	0.0103333	0.009	0.00866667	0.00833333	0.008	0.00766667	0.00766667	0.00666667	0.007	0.007	0.00666667	0.00633333	0.00666667	0.00633333	0.00633333	0.00633333	0.00633333	0.007	0.00666667	0.006	0.00566667	0.00566667	0.00533333	0.00566667	0.00533333	0.00566667	0.00566667	0.00533333	0.00533333	0.00533333	0.005	0.005	0.00566667	0.00566667	0.00533333	0.00533333	0.005	0.00466667	0.005
2015/00877	CC1	I	0.235667	0.018	0.0153333	0.011	0.008	0.00666667	0.00533333	0.00533333	0.00566667	0.005	0.00533333	0.00466667	0.005	0.00433333	0.005	0.00366667	0.00433333	0.00433333	0.00433333	0.004	0.005	0.00433333	0.00466667	0.00466667	0.00433333	0.00466667	0.00466667	0.00433333	0.004	0.004	0.00366667	0.00433333	0.004	0.00433333	0.00433333	0.004	0.00433333	0.004	0.00366667	0.00366667	0.00433333	0.00466667	0.004	0.00433333	0.004	0.00366667	0.00433333
2015/00085	CC1	I	0.235	0.0193333	0.0183333	0.0176667	0.0166667	0.0163333	0.0146667	0.0136667	0.0133333	0.012	0.0116667	0.0106667	0.01	0.00933333	0.00966667	0.008	0.00866667	0.00833333	0.00766667	0.00733333	0.00733333	0.007	0.007	0.00666667	0.00666667	0.00666667	0.00666667	0.006	0.00566667	0.00533333	0.005	0.00533333	0.00533333	0.00566667	0.00566667	0.005	0.00533333	0.005	0.00466667	0.00466667	0.005	0.005	0.00466667	0.00533333	0.00433333	0.00433333	0.00433333
2016/00924	CC1	I	0.0393333	0.0176667	0.017	0.0163333	0.0156667	0.015	0.0136667	0.013	0.012	0.0113333	0.0106667	0.00966667	0.009	0.00833333	0.00833333	0.007	0.00733333	0.00666667	0.00633333	0.006	0.00633333	0.00633333	0.006	0.00566667	0.00533333	0.00566667	0.00566667	0.005	0.005	0.00466667	0.00433333	0.005	0.00466667	0.00433333	0.00466667	0.004	0.00433333	0.004	0.004	0.00366667	0.004	0.00433333	0.00366667	0.004	0.00366667	0.00333333	0.00366667
2016/01680	CC2	I	0.25	0.016	0.0163333	0.0153333	0.0143333	0.014	0.0123333	0.0113333	0.012	0.011	0.011	0.0106667	0.00933333	0.00933333	0.01	0.009	0.00866667	0.01	0.00866667	0.00866667	0.00866667	0.00933333	0.009	0.009	0.009	0.00933333	0.00966667	0.009	0.008	0.00766667	0.00833333	0.00866667	0.00866667	0.00833333	0.008	0.007	0.00833333	0.00766667	0.00733333	0.00733333	0.00833333	0.00766667	0.00866667	0.008	0.00933333	0.00733333	0.008
2015/01939	CC2	I	0.259333	0.0203333	0.0186667	0.012	0.00833333	0.0106667	0.00833333	0.00833333	0.00833333	0.00733333	0.00733333	0.007	0.00633333	0.00666667	0.00766667	0.00666667	0.00666667	0.00766667	0.00666667	0.007	0.007	0.00733333	0.007	0.007	0.00733333	0.00733333	0.008	0.007	0.00633333	0.00633333	0.007	0.007	0.007	0.007	0.00666667	0.00633333	0.007	0.00666667	0.00633333	0.00633333	0.007	0.007	0.00733333	0.00666667	0.00733333	0.006	0.00666667
2012/01212	CC2	I	-0.0313333	0.0103333	0.00933333	0.00833333	0.007	0.00733333	0.00666667	0.00633333	0.00566667	0.005	0.00533333	0.005	0.005	0.00433333	0.00566667	0.00366667	0.00466667	0.005	0.005	0.004	0.004	0.00466667	0.00533333	0.00533333	0.00466667	0.00466667	0.00466667	0.00533333	0.00433333	0.005	0.004	0.00433333	0.004	0.00466667	0.00466667	0.00433333	0.00433333	0.004	0.00366667	0.004	0.00433333	0.006	0.00466667	0.004	0.004	0.00366667	0.00433333
2015/01361	CC2	I	0.219	0.018	0.0173333	0.0163333	0.0156667	0.0153333	0.0136667	0.0126667	0.012	0.0106667	0.0103333	0.00933333	0.009	0.008	0.00866667	0.007	0.00733333	0.00733333	0.00666667	0.006	0.00633333	0.00633333	0.006	0.006	0.00566667	0.006	0.00566667	0.00533333	0.005	0.005	0.00466667	0.00466667	0.00433333	0.00466667	0.00466667	0.00433333	0.00433333	0.00433333	0.00366667	0.004	0.00433333	0.00433333	0.00366667	0.004	0.004	0.00366667	0.00366667
2015/00592	CC2	I	0.253	0.0176667	0.0166667	0.0166667	0.0163333	0.0156667	0.0153333	0.0146667	0.0146667	0.0133333	0.013	0.0126667	0.0123333	0.0116667	0.012	0.0106667	0.0106667	0.0103333	0.00966667	0.00866667	0.009	0.00833333	0.00833333	0.00766667	0.00733333	0.00733333	0.00733333	0.007	0.00633333	0.006	0.006	0.00633333	0.006	0.00666667	0.007	0.00733333	0.008	0.00866667	0.00866667	0.01	0.011	0.0136667	0.017	0.0206667	0.0256667	0.031	0.0416667
2016/01015	CC2	I	0.244333	0.019	0.0163333	0.0146667	0.0123333	0.0116667	0.01	0.009	0.00833333	0.007	0.007	0.00633333	0.00566667	0.00566667	0.00633333	0.00533333	0.006	0.00533333	0.005	0.005	0.005	0.005	0.00533333	0.00533333	0.005	0.00533333	0.00533333	0.005	0.00466667	0.00466667	0.00433333	0.00433333	0.00433333	0.00433333	0.00433333	0.004	0.00433333	0.00366667	0.00366667	0.00366667	0.004	0.00433333	0.004	0.004	0.00366667	0.00333333	0.004
2015/00722	CC2	I	0.0666667	0.0156667	0.0153333	0.015	0.0136667	0.0126667	0.0113333	0.0103333	0.00966667	0.008	0.00833333	0.007	0.00666667	0.00633333	0.00666667	0.005	0.00566667	0.00566667	0.00566667	0.005	0.00533333	0.00533333	0.00533333	0.005	0.00533333	0.00566667	0.005	0.00466667	0.005	0.00433333	0.00466667	0.00433333	0.00433333	0.00466667	0.00466667	0.00433333	0.00433333	0.004	0.004	0.004	0.00433333	0.00466667	0.00433333	0.005	0.00433333	0.00366667	0.00433333
2013/00345	CC4	I	0.248	0.015	0.015	0.0146667	0.014	0.014	0.0126667	0.0123333	0.0116667	0.0106667	0.0103333	0.00966667	0.00966667	0.009	0.009	0.00833333	0.00866667	0.00866667	0.00833333	0.00833333	0.008	0.008	0.008	0.008	0.008	0.00833333	0.00833333	0.00833333	0.00766667	0.00766667	0.00733333	0.008	0.008	0.00733333	0.008	0.00733333	0.00766667	0.00733333	0.00733333	0.00733333	0.00733333	0.00766667	0.00766667	0.00766667	0.00766667	0.007	0.00766667
2016/01577	CC4	I	0.249333	0.0166667	0.0156667	0.0126667	0.00933333	0.00766667	0.00566667	0.005	0.00466667	0.00433333	0.00433333	0.004	0.00433333	0.004	0.00433333	0.004	0.00466667	0.00466667	0.00433333	0.00433333	0.00433333	0.00433333	0.00466667	0.00433333	0.00466667	0.005	0.005	0.00466667	0.00433333	0.00433333	0.004	0.00433333	0.00433333	0.00433333	0.00433333	0.00433333	0.00466667	0.00433333	0.004	0.004	0.004	0.00433333	0.004	0.00466667	0.00433333	0.004	0.004
2012/00578	CC4	I	0.176	0.0156667	0.0153333	0.0146667	0.014	0.0136667	0.012	0.011	0.0106667	0.009	0.00833333	0.00833333	0.007	0.007	0.00733333	0.006	0.00633333	0.00633333	0.006	0.00566667	0.00566667	0.00533333	0.00566667	0.00566667	0.00533333	0.00566667	0.00566667	0.005	0.00466667	0.00433333	0.00433333	0.00433333	0.00433333	0.00466667	0.00466667	0.00433333	0.00433333	0.004	0.004	0.004	0.00433333	0.00433333	0.004	0.00466667	0.00366667	0.00366667	0.00366667
2016/01178	CC4	I	0.259667	0.0203333	0.0196667	0.019	0.0183333	0.018	0.0166667	0.0156667	0.0146667	0.0136667	0.0133333	0.0123333	0.012	0.011	0.0116667	0.0103333	0.0103333	0.01	0.00933333	0.009	0.009	0.00833333	0.00866667	0.00833333	0.008	0.00833333	0.00766667	0.007	0.007	0.007	0.00633333	0.00633333	0.006	0.00633333	0.00633333	0.006	0.006	0.00566667	0.00566667	0.00533333	0.00566667	0.00566667	0.005	0.00533333	0.005	0.00466667	0.005
2009/00558	CC4	I	0.252	0.017	0.0166667	0.0156667	0.015	0.0146667	0.0133333	0.0123333	0.012	0.0103333	0.01	0.00933333	0.00866667	0.00833333	0.00833333	0.007	0.00733333	0.007	0.007	0.006	0.00633333	0.006	0.00633333	0.00566667	0.00566667	0.006	0.00533333	0.005	0.00466667	0.00466667	0.00433333	0.00433333	0.004	0.004	0.004	0.00366667	0.004	0.00366667	0.00333333	0.00333333	0.00366667	0.00333333	0.003	0.004	0.00266667	0.00266667	0.003
2015/00955	CC4	I	0.158667	0.018	0.0173333	0.017	0.016	0.0153333	0.0136667	0.0126667	0.012	0.0103333	0.01	0.00966667	0.00866667	0.00833333	0.008	0.007	0.00766667	0.007	0.007	0.00633333	0.00633333	0.006	0.006	0.00633333	0.00566667	0.00633333	0.006	0.005	0.00533333	0.00466667	0.00433333	0.005	0.00466667	0.005	0.005	0.00466667	0.00466667	0.00433333	0.00433333	0.00433333	0.004	0.00433333	0.00433333	0.00433333	0.004	0.00366667	0.004
2015/00138	CC4	I	0.154667	0.0206667	0.021	0.0206667	0.0193333	0.0193333	0.018	0.017	0.0163333	0.0146667	0.0146667	0.0136667	0.013	0.0123333	0.0123333	0.0113333	0.0116667	0.011	0.011	0.00966667	0.0103333	0.01	0.00966667	0.00933333	0.00966667	0.00966667	0.00933333	0.00866667	0.00866667	0.00833333	0.00833333	0.008	0.00766667	0.008	0.008	0.00833333	0.008	0.00766667	0.00733333	0.008	0.00766667	0.008	0.00766667	0.008	0.00733333	0.007	0.007
2009/01092	CC6	I	0.261333	0.015	0.0153333	0.015	0.0143333	0.014	0.0133333	0.0126667	0.0123333	0.0106667	0.011	0.0103333	0.00966667	0.00933333	0.01	0.009	0.00933333	0.009	0.009	0.008	0.00866667	0.009	0.00833333	0.00833333	0.00833333	0.00966667	0.00866667	0.00833333	0.008	0.00833333	0.00766667	0.00766667	0.00733333	0.008	0.00833333	0.00833333	0.008	0.00766667	0.00733333	0.008	0.00766667	0.008	0.008	0.009	0.00766667	0.00766667	0.00733333
2016/00525	CC6	I	0.265833	0.023	0.022	0.021	0.0196667	0.02	0.0188333	0.0183333	0.0173333	0.0166667	0.016	0.015	0.0146667	0.0141667	0.0143333	0.0133333	0.013	0.0125	0.012	0.0111667	0.0116667	0.011	0.0113333	0.0108333	0.011	0.0113333	0.0108333	0.0105	0.0106667	0.0106667	0.0113333	0.011	0.0116667	0.013	0.014	0.0146667	0.0165	0.0191667	0.0208333	0.0243333	0.0275	0.0338333	0.0405	0.05	0.0596667	0.0738333	0.092
2016/01499	CC6	I	0.151667	0.016	0.0153333	0.015	0.014	0.0133333	0.0116667	0.011	0.0106667	0.009	0.00866667	0.008	0.00733333	0.007	0.007	0.006	0.00666667	0.006	0.00566667	0.00533333	0.00533333	0.00566667	0.00533333	0.005	0.005	0.00533333	0.005	0.00466667	0.00433333	0.00433333	0.004	0.00433333	0.00433333	0.004	0.00433333	0.004	0.004	0.00366667	0.00366667	0.00366667	0.00366667	0.004	0.00366667	0.00433333	0.00366667	0.003	0.00333333
2015/00001	CC6	I	0.258333	0.0156667	0.0153333	0.0143333	0.013	0.0123333	0.01	0.00966667	0.009	0.00733333	0.00733333	0.00666667	0.006	0.00533333	0.006	0.00466667	0.00466667	0.00466667	0.00466667	0.004	0.00433333	0.004	0.004	0.004	0.004	0.00433333	0.004	0.00366667	0.00366667	0.00333333	0.00333333	0.004	0.00366667	0.004	0.00433333	0.00433333	0.005	0.00533333	0.00566667	0.006	0.00666667	0.00733333	0.00833333	0.01	0.0103333	0.012	0.014
2015/00880	CC6	I	0.25	0.02	0.019	0.0183333	0.0176667	0.017	0.0153333	0.0143333	0.0136667	0.0123333	0.012	0.011	0.0103333	0.00966667	0.00966667	0.00833333	0.009	0.00833333	0.008	0.00733333	0.00733333	0.007	0.00733333	0.007	0.007	0.007	0.00666667	0.006	0.006	0.00566667	0.00533333	0.006	0.00566667	0.00533333	0.00566667	0.005	0.00533333	0.00533333	0.00566667	0.006	0.00666667	0.00666667	0.00733333	0.008	0.00833333	0.00866667	0.0103333
2016/00783	CC6	I	0.065	0.0186667	0.018	0.0163333	0.015	0.014	0.012	0.0106667	0.00966667	0.00833333	0.008	0.007	0.007	0.00666667	0.00666667	0.00566667	0.006	0.00566667	0.00566667	0.005	0.005	0.005	0.00533333	0.00533333	0.00533333	0.00533333	0.00533333	0.005	0.005	0.00433333	0.00466667	0.005	0.00466667	0.005	0.00466667	0.00433333	0.00466667	0.005	0.00466667	0.00466667	0.005	0.00566667	0.005	0.00533333	0.00466667	0.00466667	0.005
2016/00135	CC6	I	0.182	0.023	0.025	0.0253333	0.025	0.0246667	0.024	0.0233333	0.0233333	0.0216667	0.0216667	0.0213333	0.02	0.02	0.0203333	0.0183333	0.0193333	0.019	0.0186667	0.0183333	0.018	0.0183333	0.018	0.0176667	0.0176667	0.018	0.0176667	0.0173333	0.017	0.017	0.0166667	0.0173333	0.017	0.017	0.017	0.0163333	0.0166667	0.0163333	0.0163333	0.0163333	0.016	0.016	0.016	0.0166667	0.0166667	0.016	0.016
2016/01061	CC9	II	0.250333	0.0205	0.021	0.021	0.0201667	0.02	0.0188333	0.0183333	0.0173333	0.0161667	0.0155	0.014	0.0131667	0.0126667	0.0123333	0.0108333	0.011	0.0105	0.01	0.00966667	0.00966667	0.0095	0.00933333	0.00933333	0.0085	0.00933333	0.00883333	0.008	0.00816667	0.00766667	0.00733333	0.008	0.00766667	0.0075	0.0075	0.00716667	0.0075	0.00716667	0.00683333	0.00683333	0.0075	0.00683333	0.0065	0.0075	0.00716667	0.00583333	0.0065
2016/00065	CC9	II	0.170667	0.0206667	0.021	0.0206667	0.0203333	0.02	0.0193333	0.0186667	0.0183333	0.017	0.0166667	0.0156667	0.015	0.0143333	0.0143333	0.0126667	0.013	0.0126667	0.012	0.0116667	0.012	0.0123333	0.013	0.014	0.015	0.0166667	0.0186667	0.0206667	0.024	0.0283333	0.034	0.0413333	0.05	0.06	0.0726667	0.0896667	0.109333	0.131667	0.161333	0.198	0.24	0.290667	0.348	0.415333	0.477667	0.531667	0.575333
2009/00521	CC9	II	-0.00966667	0.0173333	0.0163333	0.0146667	0.013	0.0116667	0.00966667	0.00866667	0.00766667	0.006	0.006	0.00533333	0.005	0.005	0.00466667	0.00366667	0.00433333	0.00433333	0.00366667	0.003	0.003	0.00333333	0.00366667	0.00366667	0.00333333	0.00366667	0.00366667	0.00333333	0.003	0.003	0.00266667	0.00333333	0.003	0.00333333	0.00333333	0.003	0.00333333	0.003	0.00266667	0.00266667	0.003	0.003	0.003	0.00333333	0.003	0.00266667	0.00266667
2016/01252	CC9	II	0.0353333	0.0206667	0.0196667	0.0196667	0.0186667	0.0183333	0.0176667	0.017	0.0166667	0.0156667	0.0153333	0.0146667	0.0146667	0.014	0.0136667	0.0126667	0.0126667	0.0123333	0.012	0.011	0.0113333	0.0106667	0.0106667	0.011	0.0103333	0.01	0.00933333	0.00866667	0.00833333	0.008	0.008	0.008	0.008	0.00766667	0.00733333	0.007	0.00733333	0.00666667	0.00666667	0.00633333	0.007	0.00666667	0.00633333	0.00633333	0.006	0.00566667	0.00633333
2014/01109	CC9	II	-0.0186667	0.019	0.0203333	0.0203333	0.0196667	0.0196667	0.0186667	0.019	0.0166667	0.0166667	0.0163333	0.0153333	0.015	0.0143333	0.015	0.015	0.0146667	0.014	0.0136667	0.013	0.0126667	0.0156667	0.014	0.0166667	0.0166667	0.0166667	0.0146667	0.0143333	0.014	0.0146667	0.0146667	0.016	0.0176667	0.0136667	0.017	0.014	0.0163333	0.0133333	0.016	0.016	0.0143333	0.0156667	0.0176667	0.0173333	0.0176667	0.019	0.0173333
2016/01871	CC9	II	0	0.0186667	0.0203333	0.021	0.0206667	0.0203333	0.0203333	0.0206667	0.0186667	0.0196667	0.0196667	0.019	0.0196667	0.019	0.021	0.0216667	0.022	0.0213333	0.0223333	0.0223333	0.0233333	0.029	0.0286667	0.0346667	0.0366667	0.0413333	0.0423333	0.048	0.056	0.065	0.0776667	0.0963333	0.119333	0.136667	0.169	0.197	0.24	0.275	0.330667	0.383	0.434667	0.483667	0.526	0.569333	0.601333	0.632333	0.651333
2015/00103	CC9	II	-0.001	0.0216667	0.022	0.023	0.0226667	0.0223333	0.0226667	0.0223333	0.021	0.022	0.0216667	0.0213333	0.0213333	0.0206667	0.0216667	0.0216667	0.021	0.0203333	0.02	0.0196667	0.019	0.0223333	0.0206667	0.0236667	0.0223333	0.023	0.0206667	0.0203333	0.0203333	0.02	0.0196667	0.0216667	0.0236667	0.019	0.023	0.0193333	0.022	0.0183333	0.0213333	0.0213333	0.019	0.021	0.0223333	0.0223333	0.023	0.0243333	0.0226667
2016/00544	CC121	II	0.0493333	0.0175	0.0165	0.016	0.0141667	0.0135	0.0118333	0.0108333	0.00983333	0.00816667	0.0075	0.007	0.00666667	0.00616667	0.00683333	0.00533333	0.006	0.006	0.006	0.00566667	0.00566667	0.006	0.00583333	0.00583333	0.006	0.00683333	0.00683333	0.0065	0.00666667	0.00766667	0.00783333	0.0085	0.00916667	0.011	0.0125	0.0151667	0.0195	0.0231667	0.0278333	0.0338333	0.0415	0.0553333	0.0725	0.094	0.120167	0.155833	0.2035
2015/00273	CC121	II	0.155	0.0163333	0.0163333	0.0163333	0.0156667	0.0156667	0.015	0.0146667	0.0146667	0.0133333	0.0133333	0.0133333	0.0123333	0.012	0.0123333	0.011	0.0113333	0.011	0.0106667	0.01	0.01	0.01	0.00933333	0.00966667	0.00966667	0.0103333	0.01	0.01	0.01	0.0106667	0.0113333	0.0126667	0.0136667	0.0156667	0.0183333	0.0216667	0.0263333	0.0323333	0.039	0.049	0.0613333	0.0753333	0.0933333	0.116	0.142667	0.175	0.214
2016/01683	CC121	II	0.173333	0.019	0.0186667	0.0176667	0.0166667	0.016	0.015	0.0133333	0.0126667	0.0103333	0.00966667	0.009	0.008	0.008	0.008	0.00666667	0.00733333	0.00733333	0.00666667	0.00633333	0.007	0.00733333	0.00766667	0.00766667	0.00866667	0.01	0.0106667	0.0116667	0.0133333	0.0156667	0.0186667	0.022	0.0263333	0.0323333	0.0393333	0.0483333	0.0596667	0.0733333	0.0896667	0.110667	0.134667	0.166	0.206	0.256333	0.315	0.381	0.451333
2014/00926	CC121	II	0.019	0.017	0.0176667	0.017	0.0153333	0.0143333	0.0123333	0.0113333	0.0113333	0.00966667	0.00966667	0.00966667	0.00966667	0.009	0.0103333	0.00866667	0.00933333	0.00933333	0.00933333	0.00933333	0.00966667	0.011	0.0106667	0.0123333	0.013	0.015	0.0163333	0.0166667	0.0186667	0.0213333	0.025	0.0286667	0.0326667	0.0393333	0.0466667	0.056	0.069	0.0836667	0.103333	0.128667	0.158333	0.194333	0.240333	0.297667	0.357333	0.422667	0.474333
2015/00956	CC121	II	0.113667	0.023	0.0253333	0.0256667	0.0253333	0.026	0.0253333	0.025	0.025	0.025	0.0243333	0.0263333	0.0256667	0.026	0.0266667	0.0256667	0.029	0.0283333	0.03	0.0316667	0.0316667	0.033	0.035	0.0373333	0.0393333	0.0413333	0.0436667	0.0466667	0.052	0.057	0.0633333	0.0723333	0.08	0.0916667	0.104333	0.121	0.141333	0.165667	0.197333	0.235333	0.279	0.329333	0.387667	0.444667	0.502	0.555	0.594333
2016/01725	CC121	II	0.0833333	0.0193333	0.0203333	0.0193333	0.017	0.0153333	0.0143333	0.0133333	0.0133333	0.013	0.0133333	0.014	0.0136667	0.014	0.0146667	0.0133333	0.0156667	0.015	0.0166667	0.0166667	0.0176667	0.0186667	0.0193333	0.0203333	0.0213333	0.0223333	0.024	0.0256667	0.028	0.0313333	0.0353333	0.0413333	0.0453333	0.052	0.0626667	0.0763333	0.0926667	0.114333	0.142	0.179667	0.227667	0.284333	0.356	0.438	0.527667	0.605	0.669667
2016/00360	CC121	II	0.04	0.0213333	0.0226667	0.022	0.021	0.0203333	0.0193333	0.0176667	0.0166667	0.0156667	0.015	0.0153333	0.015	0.015	0.015	0.014	0.0156667	0.0146667	0.0156667	0.0156667	0.0163333	0.0166667	0.0173333	0.0186667	0.0193333	0.0203333	0.0213333	0.0226667	0.0243333	0.0263333	0.0293333	0.0333333	0.036	0.0406667	0.0456667	0.0523333	0.062	0.0726667	0.087	0.105	0.127333	0.157667	0.195333	0.237333	0.298333	0.360333	0.425333
[truncated: 228 more columns]

## Sheet: Figure S5
Strain	CC	OD (595 nm)	BC (mg/L)
2007/00596	CC1	-0.00666667	0
2016/01304	CC1	0.00366667	0
2013/00411	CC1	0.000333333	0
2015/00918	CC1	0.0193333	0
2015/00877	CC1	0.03	0
2015/00085	CC1	0.04	0
2016/00924	CC1	-0.00633333	0
2016/01680	CC2	-0.00466667	0
2015/01939	CC2	0.00233333	0
2012/01212	CC2	-0.000333333	0
2015/01361	CC2	0.00466667	0
2015/00592	CC2	0.0656667	0
2016/01015	CC2	0.0176667	0
2015/00722	CC2	-0.004	0
2016/01178	CC4	0.000333333	0
2009/00558	CC4	-0.00166667	0
2015/00955	CC4	-0.000666667	0
2015/00138	CC4	-0.001	0
2013/00345	CC4	0.01	0
2016/01577	CC4	-0.001	0
2012/00578	CC4	0.00366667	0
2015/00001	CC6	0.037	0
2015/00880	CC6	0.00533333	0
2016/00783	CC6	0.003	0
2016/00135	CC6	-0.00233333	0
2009/01092	CC6	0.00866667	0
2016/00525	CC6	0.00466667	0
2016/01499	CC6	0.0123333	0
2016/01252	CC9	0.0186667	0
2014/01109	CC9	0.022	0
2016/01871	CC9	0.008	0
2015/00103	CC9	0.009	0
2016/01061	CC9	0.0176667	0
2016/00065	CC9	0.014	0
2009/00521	CC9	0.0143333	0
2016/00544	CC121	-0.001	0
2015/00273	CC121	0.0153333	0
2016/01683	CC121	0.00233333	0
2014/00926	CC121	0.007	0
2015/00956	CC121	0.00766667	0
2016/01725	CC121	0.025	0
2016/00360	CC121	0.021	0
2007/00596	CC1	0.00133333	10
2016/01304	CC1	0.005	10
2013/00411	CC1	0.000666667	10
2015/00918	CC1	-0.00266667	10
2015/00877	CC1	0.00233333	10
2015/00085	CC1	0.006	10
2016/00924	CC1	0.006	10
2016/01680	CC2	-0.00533333	10
2015/01939	CC2	-0.00333333	10
2012/01212	CC2	0.009	10
2015/01361	CC2	0.00833333	10
2015/00592	CC2	0.009	10
2016/01015	CC2	-0.00166667	10
2015/00722	CC2	-0.00566667	10
2016/01178	CC4	0.01	10
2009/00558	CC4	0.003	10
2015/00955	CC4	0.014	10
2015/00138	CC4	0.0153333	10
2013/00345	CC4	0.00633333	10
2016/01577	CC4	0.021	10
2012/00578	CC4	0.0236667	10
2015/00001	CC6	0.0383333	10
2015/00880	CC6	0.0273333	10
2016/00783	CC6	0.00383333	10
2016/00135	CC6	0.00933333	10
2009/01092	CC6	0.0176667	10
2016/00525	CC6	0.0286667	10
2016/01499	CC6	0.00233333	10
2016/01252	CC9	0.0456667	10
2014/01109	CC9	0.036	10
2016/01871	CC9	0.016	10
2015/00103	CC9	0.0213333	10
2016/01061	CC9	0.0353333	10
2016/00065	CC9	0.0563333	10
2009/00521	CC9	0.02	10
2016/00544	CC121	0.0133333	10
2015/00273	CC121	0.045	10
2016/01683	CC121	0.0536667	10
2014/00926	CC121	0.0436667	10
2015/00956	CC121	0.0293333	10
2016/01725	CC121	0.04	10
2016/00360	CC121	0.0443333	10

## Sheet: Figure S6
Strain	BC (mg/L)	OD (600 nm)	Replicate	Type
2016/00360_WT	0	0.896	1	presence of qac or bcrABC
2016/00360_WT	0.5	0.773	1	presence of qac or bcrABC
2016/00360_WT	1	0.732	1	presence of qac or bcrABC
2016/00360_WT	2	0.725	1	presence of qac or bcrABC
2016/00360_WT	4	0.656	1	presence of qac or bcrABC
2016/00360_WT	6	0.281	1	presence of qac or bcrABC
2016/00360_WT	8	0.206	1	presence of qac or bcrABC
2016/00360_WT	10	0.179	1	presence of qac or bcrABC
2016/00360_WT	0	1.246	2	presence of qac or bcrABC
2016/00360_WT	0.5	1.136	2	presence of qac or bcrABC
2016/00360_WT	1	1.118	2	presence of qac or bcrABC
2016/00360_WT	2	1.119	2	presence of qac or bcrABC
2016/00360_WT	4	1.102	2	presence of qac or bcrABC
2016/00360_WT	6	0.85	2	presence of qac or bcrABC
2016/00360_WT	8	0.507	2	presence of qac or bcrABC
2016/00360_WT	10	0.399	2	presence of qac or bcrABC
2016/00360_WT	0	1.026	3	presence of qac or bcrABC
2016/00360_WT	0.5	0.993	3	presence of qac or bcrABC
2016/00360_WT	1	0.94	3	presence of qac or bcrABC
2016/00360_WT	2	0.931	3	presence of qac or bcrABC
2016/00360_WT	4	0.705	3	presence of qac or bcrABC
2016/00360_WT	6	0.149	3	presence of qac or bcrABC
2016/00360_WT	8	0.068	3	presence of qac or bcrABC
2016/00360_WT	10	0.01	3	presence of qac or bcrABC
2016/00360_dqac	0	1.006	1	No BC tolerance gene
2016/00360_dqac	0.5	0.799	1	No BC tolerance gene
2016/00360_dqac	1	0.72	1	No BC tolerance gene
2016/00360_dqac	2	0.359	1	No BC tolerance gene
2016/00360_dqac	4	0.273	1	No BC tolerance gene
2016/00360_dqac	6	0.221	1	No BC tolerance gene
2016/00360_dqac	8	0.222	1	No BC tolerance gene
2016/00360_dqac	10	0.175	1	No BC tolerance gene
2016/00360_dqac	0	1.147	2	No BC tolerance gene
2016/00360_dqac	0.5	1.132	2	No BC tolerance gene
2016/00360_dqac	1	1.131	2	No BC tolerance gene
2016/00360_dqac	2	0.885	2	No BC tolerance gene
2016/00360_dqac	4	0.522	2	No BC tolerance gene
2016/00360_dqac	6	0.464	2	No BC tolerance gene
2016/00360_dqac	8	0.404	2	No BC tolerance gene
2016/00360_dqac	10	0.352	2	No BC tolerance gene
2016/00360_dqac	0	1.099	3	No BC tolerance gene
2016/00360_dqac	0.5	0.969	3	No BC tolerance gene
2016/00360_dqac	1	0.965	3	No BC tolerance gene
2016/00360_dqac	2	0.373	3	No BC tolerance gene
2016/00360_dqac	4	0.109	3	No BC tolerance gene
2016/00360_dqac	6	0.074	3	No BC tolerance gene
2016/00360_dqac	8	0.045	3	No BC tolerance gene
2016/00360_dqac	10	0.009	3	No BC tolerance gene
2009/00521_WT	0	0.932	1	No BC tolerance gene
2009/00521_WT	0.5	0.749	1	No BC tolerance gene
2009/00521_WT	1	0.664	1	No BC tolerance gene
2009/00521_WT	2	0.334	1	No BC tolerance gene
2009/00521_WT	4	0.233	1	No BC tolerance gene
2009/00521_WT	6	0.182	1	No BC tolerance gene
2009/00521_WT	8	0.177	1	No BC tolerance gene
2009/00521_WT	10	0.153	1	No BC tolerance gene
2009/00521_WT	0	1.075	2	No BC tolerance gene
2009/00521_WT	0.5	1.071	2	No BC tolerance gene
2009/00521_WT	1	0.99	2	No BC tolerance gene
2009/00521_WT	2	0.788	2	No BC tolerance gene
2009/00521_WT	4	0.456	2	No BC tolerance gene
2009/00521_WT	6	0.364	2	No BC tolerance gene
2009/00521_WT	8	0.318	2	No BC tolerance gene
2009/00521_WT	10	0.274	2	No BC tolerance gene
2009/00521_WT	0	0.633	3	No BC tolerance gene
2009/00521_WT	0.5	0.642	3	No BC tolerance gene
2009/00521_WT	1	0.612	3	No BC tolerance gene
2009/00521_WT	2	0.219	3	No BC tolerance gene
2009/00521_WT	4	0.07	3	No BC tolerance gene
2009/00521_WT	6	0.021	3	No BC tolerance gene
2009/00521_WT	8	0.002	3	No BC tolerance gene
2009/00521_WT	10	0.003	3	No BC tolerance gene
2009/00521_PbcrABC	0	0.778	1	presence of qac or bcrABC
2009/00521_PbcrABC	0.5	0.726	1	presence of qac or bcrABC
2009/00521_PbcrABC	1	0.708	1	presence of qac or bcrABC
2009/00521_PbcrABC	2	0.665	1	presence of qac or bcrABC
2009/00521_PbcrABC	4	0.567	1	presence of qac or bcrABC
2009/00521_PbcrABC	6	0.244	1	presence of qac or bcrABC
2009/00521_PbcrABC	8	0.158	1	presence of qac or bcrABC
2009/00521_PbcrABC	10	0.117	1	presence of qac or bcrABC
2009/00521_PbcrABC	0	1.06	2	presence of qac or bcrABC
2009/00521_PbcrABC	0.5	1.021	2	presence of qac or bcrABC
2009/00521_PbcrABC	1	1.016	2	presence of qac or bcrABC
2009/00521_PbcrABC	2	1.107	2	presence of qac or bcrABC
2009/00521_PbcrABC	4	0.988	2	presence of qac or bcrABC
2009/00521_PbcrABC	6	0.577	2	presence of qac or bcrABC
2009/00521_PbcrABC	8	0.373	2	presence of qac or bcrABC
2009/00521_PbcrABC	10	0.216	2	presence of qac or bcrABC
2009/00521_PbcrABC	0	0.864	3	presence of qac or bcrABC
2009/00521_PbcrABC	0.5	0.872	3	presence of qac or bcrABC
2009/00521_PbcrABC	1	0.832	3	presence of qac or bcrABC
2009/00521_PbcrABC	2	0.773	3	presence of qac or bcrABC
2009/00521_PbcrABC	4	0.696	3	presence of qac or bcrABC
2009/00521_PbcrABC	6	0.199	3	presence of qac or bcrABC
2009/00521_PbcrABC	8	0.024	3	presence of qac or bcrABC
2009/00521_PbcrABC	10	0.008	3	presence of qac or bcrABC

[truncated: 1 more sheets: Figure S8 + S9]
